# Supplementary material for: Visualizing suborganellar lipid distribution using correlative light and electron microscopy
Source: Nat Cell Biol. 2026 Mar 20;28(4):828–37. doi: 10.1038/s41556-026-01915-x (PMC13086582; doi:10.1038/s41556-026-01915-x)
Supplement: Supplementary file 6 — Supplementary Table 1: antibody list. Supplementary Table 2: freeze substitution protocol [file 41556_2026_1915_MOESM6_ESM.xlsx]

## Sheet: Supplementary Table 1
Type	Target protein	Animal	Provider	Product umber	Dilution
prim	Rab5	rabbit	Cell Signalling	3547S	0.388889
prim	Rab7	rabbit	Cell Signalling	9367S	0.180556
prim	Calnexin 1	mouse	abcam	ab112995	0.736111
prim	Lamin A/C	mouse	Cell Signalling	4777S	0.736111
prim	BAP31	mouse	Enzo Life Sciences	ALX-804-601-C100	0.736111
prim	Calreticulin	mouse	abcam	ab22683	0.736111
prim	TOM20	mouse	Santa Cruz	Sc-17764	0.736111
prim	MAVS	mouse	Santa Cruz	Sc-166583	0.5625
prim	Clathrin	rabbit	proteintech	10852-1-AP	0.388889
prim	Caveolin	rabbit	abcam	ab2910	0.388889
prim	Rab11	mouse	BD Bioscience	610657	0.180556
prim	EEA1	mouse	BD Bioscience	610457	0.180556
prim	EEA1	rabbit	Zerial lab	07JF	0.736111
prim	biotin	rabbit	Rockland	100-4198	3.51389
dye	CellMask DeepRed	-	Invitrogen	C10046	2.125
dye	MemBrite Fix640/660	-	Biotium	30097-T	According to manufacturer
dye	MitoTracker Deep Red FM	-	Invitrogen	M22426	25 nM
dye	Janelia Fluor646	-	Janelia	GA112A	1:10000
sec	AF647 anti rabbit	goat	Invitrogen	A21245	0.736111
sec	AF488 anti mouse	goat	Invitrogen	A11001	0.736111

## Sheet: Supplementary Table 2
Step	Tstart (°C)	Tend(°C)	Slope	Time	Reagent	%	Transfer	Agitation	UV
1	-90	-90	0	00:08:00	FS medium	1	stay	on
2	-90	-90	0	02:00:00	FS medium	1	stay	on
3	-90	-90	0	02:00:00	FS medium	1	stay	on
4	-90	-90	0	02:00:00	FS medium	1	stay	on
5	-90	-45	5	09:00:00	FS medium	1	stay	off
6	-45	-45	0	07:00:00	FS medium	1	stay	off
7	-45	-45	0	01:00:00	Acetone	1	exch/fill	on
8	-45	-45	0	01:00:00	Acetone	1	exch/fill	on
9	-45	-45	0	01:00:00	Acetone	1	exch/fill	on
10	-45	-45	0	02:00:00	HM20/ K11M	0.1	mix	on
11	-45	-45	0	02:00:00	HM20/ K11M	0.25	mix	on
12	-45	-35	5	02:00:00	HM20/ K11M	0.5	mix	on
13	-35	-25	2026-05-02	04:00:00	HM20/ K11M	0.75	mix	on
14	-25	-25	0	10:00:00	HM20/ K11M	1	exch/fill	off
15	-25	-25	0	10:00:00	HM20/ K11M	1	exch/fill	off
16	-25	-25	0	10:00:00	HM20/ K11M	1	exch/fill	off
17	-25	-25	0	2 days, 0:00:00	HM20/ K11M	1	stay	off	X
18	-25	20	5	09:00:00	HM20/ K11M	1		off	X
19	20	20	0	12:00:00	HM20/ K11M	1		off	X
