# Supplementary material for: Visualizing suborganellar lipid distribution using correlative light and electron microscopy
Source: Nat Cell Biol. 2026 Mar 20;28(4):828–37. doi: 10.1038/s41556-026-01915-x (PMC13086582; doi:10.1038/s41556-026-01915-x)
Supplement: Supplementary file 7 — Numerical source data. [file 41556_2026_1915_MOESM7_ESM.xlsx]

## Sheet: ED1C
bifunctional lipid								NBD lipid
ID	replicate	timepoint	sample_type	mean_total	mean_pm	pm_ratio		ID	replicate	timepoint	sample_type	mean_total	mean_pm	pm_ratio		t1 - 0min
0	rep2	t1	pos	144.234	199.568	1.38364		0	rep2	t1	pos	82.2436	118.733	1.44368		t2 - 5min
1	rep2	t1	pos	154.938	217.472	1.40361		1	rep2	t1	pos	77.3286	114.847	1.48518		t3 - 10min
2	rep2	t1	pos	139.766	213.686	1.52888		2	rep2	t1	pos	73.5551	110.983	1.50885		t4 - 15min
3	rep2	t1	pos	143.478	197.629	1.37742		3	rep2	t1	pos	72.9473	109.509	1.5012
4	rep2	t1	pos	138.9	202.365	1.45691		4	rep2	t1	pos	75.2232	112.643	1.49745		mean_total - total fluorescence intensity of whole cells
5	rep2	t1	pos	141.964	199.364	1.40433		5	rep2	t1	pos	67.6064	96.7733	1.43142		mean_pm - fluorescence intensity of plasma membrane derived signal only
6	rep2	t1	neg	9.15736	9.68147	1.05723		6	rep2	t1	neg	5.26739	5.25713	0.998052		pm_ratio = mean_pm/ mean_total
7	rep2	t1	neg	12.4187	13.2056	1.06337		7	rep2	t1	neg	5.11739	5.16313	1.00894
8	rep2	t1	neg	9.40884	9.12867	0.970223		8	rep2	t1	neg	5.15183	5.08517	0.987062
9	rep2	t1	neg	8.93285	9.35538	1.0473		9	rep2	t1	neg	5.19443	5.21886	1.0047
10	rep2	t1	neg	8.99599	8.76471	0.974291		10	rep2	t1	neg	5.19287	5.19886	1.00115
11	rep2	t1	neg	8.91513	9.0248	1.0123		11	rep2	t1	neg	5.23745	5.27129	1.00646
12	rep2	t2	pos	149.026	171.13	1.14832		12	rep2	t2	pos	84.6368	104.615	1.23605
13	rep2	t2	pos	161.292	188.938	1.17141		13	rep2	t2	pos	99.2209	123.969	1.24942
14	rep2	t2	pos	161.104	206.788	1.28357		14	rep2	t2	pos	85.4807	110.995	1.29848
15	rep2	t2	pos	158.664	192.909	1.21583		15	rep2	t2	pos	93.0484	111.924	1.20286
16	rep2	t2	pos	174.3	190.233	1.09142		16	rep2	t2	pos	99.7145	124.837	1.25195
17	rep2	t2	pos	165.151	202.983	1.22908		17	rep2	t2	pos	87.5282	103.189	1.17892
18	rep2	t2	neg	9.57015	9.83767	1.02795		18	rep2	t2	neg	5.16692	5.15255	0.99722
19	rep2	t2	neg	9.58848	9.49012	0.989742		19	rep2	t2	neg	5.11244	5.16508	1.0103
20	rep2	t2	neg	10.3147	10.0292	0.972321		20	rep2	t2	neg	5.10187	5.05413	0.990642
21	rep2	t2	neg	9.7397	9.64123	0.98989		21	rep2	t2	neg	5.13038	5.16931	1.00759
22	rep2	t2	neg	9.62584	9.06982	0.942237		22	rep2	t2	neg	5.11802	5.10779	0.998003
23	rep2	t2	neg	9.49997	9.00693	0.948101		23	rep2	t2	neg	5.17118	5.20352	1.00625
24	rep2	t3	pos	198.63	272.425	1.37152		24	rep2	t3	pos	100.015	110.1	1.10084
25	rep2	t3	pos	200.906	275.604	1.37181		25	rep2	t3	pos	110.64	123.394	1.11528
26	rep2	t3	pos	176.492	263.643	1.4938		26	rep2	t3	pos	100.594	117.939	1.17242
27	rep2	t3	pos	187.5	253.182	1.3503		27	rep2	t3	pos	111.012	120.223	1.08297
28	rep2	t3	pos	157.028	212.161	1.35111		28	rep2	t3	pos	107.443	119.836	1.11535
29	rep2	t3	pos	181.759	227.382	1.25101		29	rep2	t3	pos	109.441	118.198	1.08002
30	rep2	t3	neg	8.94466	8.74697	0.977898		30	rep2	t3	neg	5.14714	5.15672	1.00186
31	rep2	t3	neg	8.17749	7.80433	0.954368		31	rep2	t3	neg	5.03924	5.13582	1.01916
32	rep2	t3	neg	8.63019	8.63982	1.00112		32	rep2	t3	neg	5.10142	5.0877	0.997312
33	rep2	t3	neg	8.33859	8.8392	1.06004		33	rep2	t3	neg	5.21723	5.19234	0.995231
34	rep2	t3	neg	8.56733	8.5628	0.99947		34	rep2	t3	neg	5.16345	5.16653	1.0006
35	rep2	t3	neg	9.04489	10.6618	1.17877		35	rep2	t3	neg	5.12579	5.16157	1.00698
36	rep2	t4	pos	182.174	234.071	1.28488		36	rep2	t4	pos	107.241	108.528	1.012
37	rep2	t4	pos	184.015	240.229	1.30548		37	rep2	t4	pos	113.48	118.196	1.04156
38	rep2	t4	pos	173.129	246.733	1.42514		38	rep2	t4	pos	106.369	115.748	1.08817
39	rep2	t4	pos	159.564	207.188	1.29846		39	rep2	t4	pos	119.675	119.811	1.00114
40	rep2	t4	pos	161.853	211.634	1.30757		40	rep2	t4	pos	117.638	124.461	1.058
41	rep2	t4	pos	180.354	240.348	1.33265		41	rep2	t4	pos	119.705	123.263	1.02972
42	rep2	t4	neg	8.68018	9.13041	1.05187		42	rep2	t4	neg	5.1141	5.12235	1.00161
43	rep2	t4	neg	8.69471	8.64756	0.994577		43	rep2	t4	neg	5.0448	5.15646	1.02213
44	rep2	t4	neg	8.21878	8.00068	0.973463		44	rep2	t4	neg	5.09498	5.10236	1.00145
45	rep2	t4	neg	8.08324	8.26602	1.02261		45	rep2	t4	neg	5.13646	5.16914	1.00636
46	rep2	t4	neg					46	rep2	t4	neg
47	rep2	t4	neg	8.75598	9.14535	1.04447		47	rep2	t4	neg	5.08725	5.16447	1.01518
48	rep1	t1	pos	148.695	206.939	1.3917		48	rep1	t1	pos	63.8165	111.962	1.75443
49	rep1	t1	pos	160.419	227.271	1.41673		49	rep1	t1	pos	68.2779	116.429	1.70522
50	rep1	t1	pos	148.186	205.874	1.38929		50	rep1	t1	pos	86.6672	141.403	1.63156
51	rep1	t1	pos	165.645	229.061	1.38284		51	rep1	t1	pos	71.1009	116.424	1.63745
52	rep1	t1	pos	157.916	225.923	1.43065		52	rep1	t1	pos
53	rep1	t1	pos	158.707	237.266	1.49499		53	rep1	t1	pos	75.9339	120.361	1.58508
54	rep1	t1	neg	8.95729	9.09374	1.01523		54	rep1	t1	neg	5.16125	5.14989	0.997799
55	rep1	t1	neg	8.48902	8.72159	1.0274		55	rep1	t1	neg	5.2057	5.19237	0.997439
56	rep1	t1	neg	8.49803	8.42697	0.991639		56	rep1	t1	neg	5.21711	5.26219	1.00864
57	rep1	t1	neg	8.49669	8.5359	1.00461		57	rep1	t1	neg	5.15357	5.16436	1.00209
58	rep1	t1	neg	8.58966	8.49719	0.989234		58	rep1	t1	neg	5.20091	5.13043	0.98645
59	rep1	t1	neg					59	rep1	t1	neg	5.10981	5.14332	1.00656
60	rep1	t2	pos	151.396	183.48	1.21192		60	rep1	t2	pos	63.9923	91.0258	1.42245
61	rep1	t2	pos	160.653	192.222	1.1965		61	rep1	t2	pos	74.1283	98.8227	1.33313
62	rep1	t2	pos	147.618	174.737	1.1837		62	rep1	t2	pos	80.485	122.523	1.52231
63	rep1	t2	pos	151.446	189.346	1.25025		63	rep1	t2	pos	76.8489	106.356	1.38396
64	rep1	t2	pos	162.502	179.819	1.10657		64	rep1	t2	pos	70.1667	93.322	1.33
65	rep1	t2	pos	156.444	188.552	1.20524		65	rep1	t2	pos	77.7681	101.473	1.30481
66	rep1	t2	neg	9.27173	9.46498	1.02084		66	rep1	t2	neg	5.06318	5.06972	1.00129
67	rep1	t2	neg	9.56348	9.18654	0.960586		67	rep1	t2	neg	5.06377	5.03725	0.994764
68	rep1	t2	neg	9.13632	9.06744	0.992461		68	rep1	t2	neg	5.08743	5.10998	1.00443
69	rep1	t2	neg	9.40721	9.16353	0.974097		69	rep1	t2	neg	5.0634	5.07232	1.00176
70	rep1	t2	neg	9.39621	9.53305	1.01456		70	rep1	t2	neg	5.04124	5.01029	0.993861
71	rep1	t2	neg	9.21325	9.07933	0.985463		71	rep1	t2	neg	5.08431	5.14571	1.01208
72	rep1	t3	pos	182.925	261.729	1.4308		72	rep1	t3	pos	66.7551	85.4226	1.27964
73	rep1	t3	pos	180.312	235.902	1.3083		73	rep1	t3	pos	74.8855	96.6001	1.28997
74	rep1	t3	pos	181.052	250.363	1.38282		74	rep1	t3	pos	88.2692	121.491	1.37637
75	rep1	t3	pos	175.455	245.807	1.40097		75	rep1	t3	pos	77.2386	104.894	1.35805
76	rep1	t3	pos	169.599	233.796	1.37852		76	rep1	t3	pos	76.6534	92.601	1.20805
77	rep1	t3	pos	166.454	227.396	1.36612		77	rep1	t3	pos	86.4165	99.5111	1.15153
78	rep1	t3	neg	8.32528	7.83899	0.94159		78	rep1	t3	neg	5.1098	5.10645	0.999343
79	rep1	t3	neg	8.60603	8.37692	0.973379		79	rep1	t3	neg	5.06917	5.05239	0.99669
80	rep1	t3	neg	8.32868	8.13788	0.977092		80	rep1	t3	neg	5.14343	5.17013	1.00519
81	rep1	t3	neg	8.29467	8.01552	0.966346		81	rep1	t3	neg	5.08798	5.09551	1.00148
82	rep1	t3	neg	8.54935	8.60855	1.00692		82	rep1	t3	neg	5.13906	5.13576	0.999358
83	rep1	t3	neg	8.53624	8.32255	0.974967		83	rep1	t3	neg	5.11487	5.20025	1.01669
84	rep1	t4	pos	189.094	254.697	1.34693		84	rep1	t4	pos	71.4976	86.0983	1.20421
85	rep1	t4	pos	193.22	260.537	1.34839		85	rep1	t4	pos	81.9718	98.3404	1.19969
86	rep1	t4	pos	201.022	254.096	1.26402		86	rep1	t4	pos	93.555	121.698	1.30082
87	rep1	t4	pos	184.984	258.528	1.39757		87	rep1	t4	pos	84.04	106.158	1.26318
88	rep1	t4	pos	186.135	258.141	1.38685		88	rep1	t4	pos	81.828	93.6864	1.14492
89	rep1	t4	pos	187.569	252.284	1.34503		89	rep1	t4	pos	89.1002	98.1071	1.10109
90	rep1	t4	neg	8.39318	8.38934	0.999542		90	rep1	t4	neg	5.13818	5.21059	1.01409
91	rep1	t4	neg	8.43847	8.88097	1.05244		91	rep1	t4	neg	5.07729	5.06596	0.997767
92	rep1	t4	neg	8.9372	10.0921	1.12922		92	rep1	t4	neg	5.14438	5.17064	1.0051
93	rep1	t4	neg	8.19805	8.05345	0.982362		93	rep1	t4	neg	5.05759	5.1002	1.00842
94	rep1	t4	neg	8.37518	8.08108	0.964883		94	rep1	t4	neg	5.12561	5.12557	0.999992
95	rep1	t4	neg	8.86167	9.08049	1.02469		95	rep1	t4	neg	5.19513	5.24202	1.00903
96	rep3	t1	pos	162.513	200.473	1.23358		96	rep3	t1	pos	93.1479	122.055	1.31034
97	rep3	t1	pos	148.578	208.681	1.40452		97	rep3	t1	pos	86.4758	118.185	1.36668
98	rep3	t1	pos	142.18	202.947	1.42739		98	rep3	t1	pos	73.0093	85.7732	1.17483
99	rep3	t1	pos	142.478	198.724	1.39477		99	rep3	t1	pos	75.9916	104.787	1.37892
100	rep3	t1	pos	134.132	186.749	1.39228		100	rep3	t1	pos	78.8763	117.101	1.48461
101	rep3	t1	pos	132.953	183.311	1.37876		101	rep3	t1	pos	83.4671	117.995	1.41368
102	rep3	t1	neg	8.24166	8.78107	1.06545		102	rep3	t1	neg	5.15735	5.13	0.994696
103	rep3	t1	neg	8.86748	9.33146	1.05232		103	rep3	t1	neg	5.13751	5.12799	0.998148
104	rep3	t1	neg	8.42167	8.67144	1.02966		104	rep3	t1	neg	5.15561	5.26465	1.02115
105	rep3	t1	neg	8.75406	8.35357	0.954251		105	rep3	t1	neg	5.21584	5.20753	0.998407
106	rep3	t1	neg	8.95155	8.21965	0.918238		106	rep3	t1	neg	5.22454	5.29418	1.01333
107	rep3	t1	neg	8.2334	8.11071	0.985098		107	rep3	t1	neg	5.17533	5.12964	0.991173
108	rep3	t2	pos	177.827	241.41	1.35756		108	rep3	t2	pos	94.3428	127.616	1.35269
109	rep3	t2	pos	164.012	211.634	1.29035		109	rep3	t2	pos	72.3793	91.1994	1.26002
110	rep3	t2	pos	159.535	208.47	1.30673		110	rep3	t2	pos	73.2088	94.3192	1.28836
111	rep3	t2	pos	156.06	205.175	1.31472		111	rep3	t2	pos	79.4118	95.9834	1.20868
112	rep3	t2	pos	154.119	191.276	1.24109		112	rep3	t2	pos	76.9143	101.425	1.31868
113	rep3	t2	pos	158.32	202.432	1.27862		113	rep3	t2	pos	80.3308	103.963	1.29418
114	rep3	t2	neg	9.18235	9.25148	1.00753		114	rep3	t2	neg	5.10128	5.0691	0.993692
115	rep3	t2	neg	9.0709	9.09554	1.00272		115	rep3	t2	neg	5.04724	5.02996	0.996578
116	rep3	t2	neg	8.85277	9.21976	1.04146		116	rep3	t2	neg	5.07547	5.17621	1.01985
117	rep3	t2	neg	9.15588	8.94458	0.976921		117	rep3	t2	neg	5.12719	5.10697	0.996055
118	rep3	t2	neg	9.23613	9.43813	1.02187		118	rep3	t2	neg	5.14993	5.16052	1.00206
119	rep3	t2	neg	8.92935	8.95954	1.00338		119	rep3	t2	neg	5.02798	4.99991	0.994418
120	rep3	t3	pos	205.111	265.654	1.29517		120	rep3	t3	pos	112.604	141.529	1.25687
121	rep3	t3	pos	195.614	249.795	1.27698		121	rep3	t3	pos	82.3451	90.1912	1.09528
122	rep3	t3	pos	176.454	230.793	1.30795		122	rep3	t3	pos	84.7122	98.0626	1.1576
123	rep3	t3	pos	178.227	241.186	1.35325		123	rep3	t3	pos	91.5065	100.219	1.09522
124	rep3	t3	pos	165.392	210.031	1.26989		124	rep3	t3	pos	87.6323	104.513	1.19263
125	rep3	t3	pos	166.427	211.519	1.27094		125	rep3	t3	pos	92.0635	110.185	1.19683
126	rep3	t3	neg	10.026	11.0091	1.09806		126	rep3	t3	neg	5.15713	5.13175	0.995079
127	rep3	t3	neg	8.52702	8.14616	0.955335		127	rep3	t3	neg	5.02941	5.02418	0.998961
128	rep3	t3	neg	8.30881	8.0037	0.963279		128	rep3	t3	neg	5.06255	5.12504	1.01234
129	rep3	t3	neg	8.73646	9.06757	1.0379		129	rep3	t3	neg	5.12548	5.13347	1.00156
130	rep3	t3	neg	8.22432	8.28165	1.00697		130	rep3	t3	neg	5.15873	5.18184	1.00448
131	rep3	t3	neg	8.64286	8.81749	1.0202		131	rep3	t3	neg	5.02079	4.99132	0.994129
132	rep3	t4	pos	189.789	244.065	1.28598		132	rep3	t4	pos	113.898	134.583	1.18162
133	rep3	t4	pos	180.294	241.303	1.33838		133	rep3	t4	pos	97.2064	97.0078	0.997957
134	rep3	t4	pos	206.283	286.623	1.38946		134	rep3	t4	pos	94.2371	102.527	1.08797
135	rep3	t4	pos	191.202	251.082	1.31318		135	rep3	t4	pos	98.3845	101.453	1.03119
136	rep3	t4	pos	184.717	258.042	1.39696		136	rep3	t4	pos	97.5577	106.362	1.09025
137	rep3	t4	pos	187.395	274.673	1.46574		137	rep3	t4	pos	97.146	107.67	1.10833
138	rep3	t4	neg	8.83721	8.9267	1.01013		138	rep3	t4	neg
139	rep3	t4	neg	9.09337	8.46696	0.931114		139	rep3	t4	neg	5.06794	5.07125	1.00065
140	rep3	t4	neg	8.75026	8.92707	1.02021		140	rep3	t4	neg	5.08515	5.21192	1.02493
141	rep3	t4	neg	8.65259	9.29864	1.07467		141	rep3	t4	neg	5.20905	5.24041	1.00602
142	rep3	t4	neg	8.83075	8.92537	1.01071		142	rep3	t4	neg	5.15953	5.16773	1.00159
143	rep3	t4	neg	9.12835	9.42506	1.0325		143	rep3	t4	neg	5.04884	5.01281	0.992863

## Sheet: ED3A
replicate 1		replicate 2		replicate 3
mean counts	treatment	mean counts	treatment	mean counts	treatment
247.675	SM	602.776	SM	297.578	SM
342.121	SM	614.565	SM	473.662	SM
361.531	SM	640.717	SM	622.524	SM
307.359	SM	584.061	SM	404.483	SM
388.67	SM	724.471	SM	461.729	SM
299.082	SM	743.826	SM	514.966	SM
453.036	PC16_0	613.335	PC16_0	501.571	PC16_0
504.266	PC16_0	587.267	PC16_0	413.457	PC16_0
357.775	PC16_0	406.915	PC16_0	465.514	PC16_0
437.236	PC16_0	696.143	PC16_0	573.357	PC16_0
306.719	PC16_0	599.433	PC16_0	421.966	PC16_0
360.197	PC16_0	520.618	PC16_0	554.698	PC16_0
412.77	PC20_4	557.288	PC20_4	557.505	PC20_4
317.893	PC20_4	758.324	PC20_4	583.499	PC20_4
305.277	PC20_4	507.138	PC20_4	582.476	PC20_4
424.068	PC20_4	641.774	PC20_4	551.194	PC20_4
426.581	PC20_4	664.681	PC20_4	478.583	PC20_4
329.218	PC20_4	530.726	PC20_4	437.968	PC20_4
452.274	PC18_1	818.327	PC18_1	421.547	PC18_1
433.504	PC18_1	567.477	PC18_1	429.983	PC18_1
327.309	PC18_1	589.317	PC18_1	582.308	PC18_1
358.416	PC18_1	404.011	PC18_1	418.484	PC18_1
368.654	PC18_1	647.767	PC18_1	504.999	PC18_1
357.883	PC18_1	513.985	PC18_1	301.094	PC18_1
381.761	PC20_0	544.522	PC20_0	490.961	PC20_0
387.824	PC20_0	741.417	PC20_0	450.756	PC20_0
387.524	PC20_0	625.075	PC20_0	400.083	PC20_0
356.965	PC20_0	673.003	PC20_0	465.455	PC20_0
387.226	PC20_0	582.488	PC20_0	399.487	PC20_0
346.397	PC20_0	553.747	PC20_0	491.134	PC20_0
425.069	PC18_0	782.436	PC18_0	433.505	PC18_0
511.152	PC18_0	657.448	PC18_0	520.004	PC18_0
382.724	PC18_0	796.574	PC18_0	477.913	PC18_0
362	PC18_0	548.829	PC18_0	590.379	PC18_0
311.535	PC18_0	599.629	PC18_0	461.353	PC18_0
429.337	PC18_0	695.87	PC18_0	467.636	PC18_0
456.717	no lipid	630.193	no lipid	503.409	no lipid
501.514	no lipid	600.737	no lipid	576.198	no lipid
405.514	no lipid	472.122	no lipid	510.867	no lipid
427.921	no lipid	586.241	no lipid	492.29	no lipid
443.426	no lipid	484.099	no lipid	525.388	no lipid
439.588	no lipid	564.118	no lipid	465.128	no lipid
362.982	SM	761.688	SM	546.042	SM
332.118	SM	644.869	SM	474.368	SM
351.668	SM	551.437	SM	584.278	SM
470.326	SM	871.117	SM	524.843	SM
436.229	SM	684.344	SM	674.462	SM
473.202	SM	589.509	SM	385.036	SM
515.131	PC16_0	587.906	PC16_0	548.272	PC16_0
352.31	PC16_0	759.21	PC16_0	587.913	PC16_0
534.166	PC16_0	612.254	PC16_0	548.229	PC16_0
379.542	PC16_0	568.797	PC16_0	632.017	PC16_0
350.211	PC16_0	588.632	PC16_0	555.099	PC16_0
421.922	PC16_0	680.021	PC16_0	476.671	PC16_0
347.651	PC20_4	490.297	PC20_4	481.562	PC20_4
319.01	PC20_4	770.882	PC20_4	433.808	PC20_4
388.154	PC20_4	352.27	PC20_4	185.822	PC20_4
325.825	PC20_4	660.209	PC20_4	250.77	PC20_4
370.678	PC20_4	794.224	PC20_4	59.6493	PC20_4
308.322	PC20_4	491.307	PC20_4	267.251	PC20_4
329.928	PC18_1	851.749	PC18_1	581.91	PC18_1
374.608	PC18_1	552.777	PC18_1	638.331	PC18_1
327.785	PC18_1	863.547	PC18_1	459.14	PC18_1
322.708	PC18_1	684.49	PC18_1	465.931	PC18_1
394.554	PC18_1	736.6	PC18_1	350.35	PC18_1
400.563	PC18_1	681.554	PC18_1	436.703	PC18_1
300.703	PC20_0	609.215	PC20_0	340.558	PC20_0
374.931	PC20_0	753.918	PC20_0	355.005	PC20_0
463.06	PC20_0	569.983	PC20_0	486.212	PC20_0
342.385	PC20_0	620.792	PC20_0	495.549	PC20_0
269.592	PC20_0	524.123	PC20_0	368.187	PC20_0
321.419	PC20_0	725.357	PC20_0	467.469	PC20_0
360.307	PC18_0	652.617	PC18_0	493.357	PC18_0
311.948	PC18_0	605.293	PC18_0	367.721	PC18_0
360.603	PC18_0	654.691	PC18_0	605.526	PC18_0
278.717	PC18_0	654.386	PC18_0	536.825	PC18_0
542.06	PC18_0	505.202	PC18_0	539.228	PC18_0
391.115	PC18_0	539.503	PC18_0	371.39	PC18_0
355.358	no lipid	592.589	no lipid	389.509	no lipid
345.017	no lipid	795.543	no lipid	437.573	no lipid
317.262	no lipid	697	no lipid	487.906	no lipid
454.249	no lipid	561.653	no lipid	476.744	no lipid
465.352	no lipid	465.374	no lipid	688.995	no lipid
304.597	no lipid	452.8	no lipid	416.568	no lipid

## Sheet: ED3B
replicate 1		replicate 2		replicate 3
ccp counts	treatment	ccp counts	treatment	ccp counts	treatment
0.564902	SM	0.595718	SM	0.551617	SM
0.624621	SM	0.60612	SM	0.57626	SM
0.519175	SM	0.560429	SM	0.5512	SM
0.633112	SM	0.529111	SM	0.553817	SM
0.535247	SM	0.547426	SM	0.53639	SM
0.598306	SM	0.629298	SM	0.548772	SM
0.619713	PC16_0	0.536239	PC16_0	0.500944	PC16_0
0.568345	PC16_0	0.539737	PC16_0	0.533337	PC16_0
0.527427	PC16_0	0.490546	PC16_0	0.501781	PC16_0
0.525965	PC16_0	0.52878	PC16_0	0.541518	PC16_0
0.54733	PC16_0	0.542418	PC16_0	0.505461	PC16_0
0.550993	PC16_0	0.531328	PC16_0	0.521729	PC16_0
0.561071	PC20_4	0.506763	PC20_4	0.581701	PC20_4
0.587715	PC20_4	0.600555	PC20_4	0.524291	PC20_4
0.518037	PC20_4	0.534224	PC20_4	0.509742	PC20_4
0.57677	PC20_4	0.537976	PC20_4	0.507619	PC20_4
0.485476	PC20_4	0.559165	PC20_4	0.56707	PC20_4
0.548193	PC20_4	0.53824	PC20_4	0.468614	PC20_4
0.586346	PC18_1	0.557116	PC18_1	0.647836	PC18_1
0.538751	PC18_1	0.477938	PC18_1	0.580582	PC18_1
0.510216	PC18_1	0.714985	PC18_1	0.558814	PC18_1
0.566714	PC18_1	0.533398	PC18_1	0.577778	PC18_1
0.533069	PC18_1	0.599445	PC18_1	0.616173	PC18_1
0.55243	PC18_1	0.535411	PC18_1	0.486901	PC18_1
0.529976	PC20_0	0.540015	PC20_0	0.58306	PC20_0
0.598453	PC20_0	0.574191	PC20_0	0.651541	PC20_0
0.574441	PC20_0	0.512482	PC20_0	0.549827	PC20_0
0.531658	PC20_0	0.539421	PC20_0	0.529469	PC20_0
0.53093	PC20_0	0.599788	PC20_0	0.51919	PC20_0
0.535551	PC20_0	0.495156	PC20_0	0.531024	PC20_0
0.551969	PC18_0	0.506037	PC18_0	0.462443	PC18_0
0.598821	PC18_0	0.523764	PC18_0	0.516255	PC18_0
0.522942	PC18_0	0.449994	PC18_0	0.509739	PC18_0
0.538644	PC18_0	0.530723	PC18_0	0.558408	PC18_0
0.650904	PC18_0	0.513935	PC18_0	0.519674	PC18_0
0.517873	PC18_0	0.593717	PC18_0	0.567349	PC18_0
0.58392	no lipid	0.536006	no lipid	0.519927	no lipid
0.523367	no lipid	0.546613	no lipid	0.576057	no lipid
0.550602	no lipid	0.609242	no lipid	0.550202	no lipid
0.521145	no lipid	0.535986	no lipid	0.526752	no lipid
0.656631	no lipid	0.530574	no lipid	0.566227	no lipid
0.617221	no lipid	0.605435	no lipid	0.594493	no lipid

## Sheet: ED3C
replicate 1		replicate 2
ccp counts	well ID	ccp counts	well ID
0.572467	SM	0.621243	SM
0.710077	SM	0.612787	SM
0.578182	SM	0.619427	SM
0.580205	SM	0.612748	SM
0.617748	SM	0.616439	SM
0.677896	SM	0.714073	SM
0.742704	PC16_0	0.717537	PC16_0
0.64817	PC16_0	0.794089	PC16_0
0.709984	PC16_0	0.740322	PC16_0
0.742216	PC16_0	0.709092	PC16_0
0.715527	PC16_0	0.692933	PC16_0
0.656198	PC16_0	0.764378	PC16_0
0.637369	PC20_4	0.796909	PC20_4
0.61593	PC20_4	0.600468	PC20_4
0.670518	PC20_4	0.617428	PC20_4
0.607604	PC20_4	0.604437	PC20_4
0.720949	PC20_4	0.56628	PC20_4
0.615501	PC20_4	0.570969	PC20_4
0.729785	PC18_1	0.668687	PC18_1
0.618038	PC18_1	0.61605	PC18_1
0.656616	PC18_1	0.66996	PC18_1
0.556971	PC18_1	0.72513	PC18_1
0.688502	PC18_1	0.649734	PC18_1
0.647802	PC18_1	0.65728	PC18_1
0.650603	PC20_0	0.551349	PC20_0
0.643894	PC20_0	0.631335	PC20_0
0.66215	PC20_0	0.620163	PC20_0
0.700216	PC20_0	0.642255	PC20_0
0.519814	PC20_0	0.564504	PC20_0
0.604021	PC20_0	0.631604	PC20_0
0.636732	PC18_0	0.605704	PC18_0
0.680048	PC18_0	0.590026	PC18_0
0.655016	PC18_0	0.700737	PC18_0
0.500502	PC18_0	0.626598	PC18_0
0.70297	PC18_0	0.595916	PC18_0
0.605031	PC18_0	0.676962	PC18_0
0.72982	no lipid	0.715416	no lipid
0.627134	no lipid	0.639657	no lipid
0.658695	no lipid	0.720998	no lipid
0.644836	no lipid	0.659471	no lipid
0.639797	no lipid	2.32356	no lipid
0.711928	no lipid	0.681466	no lipid
0.585009	SM	0.536075	SM
0.553136	SM	0.589971	SM
0.573058	SM	0.657533	SM
0.584963	SM	0.682629	SM
0.644754	SM	0.584275	SM
0.595304	SM	0.570057	SM
0.58596	PC16_0	0.616731	PC16_0
0.63648	PC16_0	0.719942	PC16_0
0.523811	PC16_0	0.614029	PC16_0
0.666653	PC16_0	0.683958	PC16_0
0.616765	PC16_0	0.583897	PC16_0
0.717317	PC16_0	0.666844	PC16_0
0.708397	PC20_4	0.6391	PC20_4
0.681245	PC20_4	0.727412	PC20_4
0.69285	PC20_4	0.616467	PC20_4
0.715115	PC20_4	0.686546	PC20_4
0.674367	PC20_4	0.61505	PC20_4
0.601826	PC20_4	0.6445	PC20_4
0.61896	PC18_1	0.636149	PC18_1
0.735631	PC18_1	0.656414	PC18_1
0.696284	PC18_1	0.608421	PC18_1
0.599753	PC18_1	0.671521	PC18_1
0.613477	PC18_1	0.646428	PC18_1
0.660141	PC18_1	0.623577	PC18_1
0.641614	PC20_0	0.653173	PC20_0
0.676752	PC20_0	0.676253	PC20_0
0.644223	PC20_0	0.569708	PC20_0
0.618118	PC20_0	0.588278	PC20_0
0.653944	PC20_0	0.734173	PC20_0
0.773762	PC20_0	0.620496	PC20_0
0.504905	PC18_0	0.58849	PC18_0
0.510996	PC18_0	0.528013	PC18_0
0.616398	PC18_0	0.58054	PC18_0
0.590292	PC18_0	0.613535	PC18_0
0.621921	PC18_0	0.637098	PC18_0
0.631168	PC18_0	0.560393	PC18_0
0.626913	no lipid	0.56524	no lipid
0.560451	no lipid	0.542221	no lipid
0.689797	no lipid	0.652644	no lipid
0.737816	no lipid	0.566202	no lipid
0.632135	no lipid	0.659118	no lipid
0.689887	no lipid	0.577265	no lipid
0.562794	SM	0.570078	SM
0.57037	SM	0.653202	SM
0.558785	SM	0.612455	SM
0.628141	SM	0.579218	SM
0.719912	SM	0.571153	SM
0.654135	SM	0.721626	SM
0.713691	PC16_0	0.653257	PC16_0
0.602265	PC16_0	0.671353	PC16_0
0.636359	PC16_0	0.659118	PC16_0
0.60774	PC16_0	0.593053	PC16_0
0.599393	PC16_0	0.582936	PC16_0
0.591293	PC16_0	0.559435	PC16_0
0.532941	PC20_4	0.64586	PC20_4
0.626796	PC20_4	0.62814	PC20_4
0.692792	PC20_4	0.654044	PC20_4
0.721914	PC20_4	0.689778	PC20_4
0.763863	PC20_4	0.598367	PC20_4
0.571648	PC20_4	0.64544	PC20_4
0.642705	PC18_1	0.628789	PC18_1
0.673453	PC18_1	0.581062	PC18_1
0.684524	PC18_1	0.704522	PC18_1
0.619195	PC18_1	0.727488	PC18_1
0.712432	PC18_1	0.530709	PC18_1
0.592884	PC18_1	0.529029	PC18_1
0.647392	PC20_0	0.754795	PC20_0
0.693891	PC20_0	0.623963	PC20_0
0.68796	PC20_0	0.518543	PC20_0
0.646082	PC20_0	0.597739	PC20_0
0.697686	PC20_0	0.565404	PC20_0
0.628847	PC20_0	0.572869	PC20_0
0.609822	PC18_0	0.642382	PC18_0
0.827437	PC18_0	0.757951	PC18_0
0.703921	PC18_0	0.815574	PC18_0
0.813835	PC18_0	0.773357	PC18_0
0.737497	PC18_0	0.755859	PC18_0
0.714145	PC18_0	0.636639	PC18_0
0.75352	no lipid	0.660546	no lipid
0.789825	no lipid	0.653336	no lipid
0.638563	no lipid	0.659113	no lipid
0.684275	no lipid	0.705093	no lipid
0.643795	no lipid	0.632949	no lipid
0.667365	no lipid	0.647288	no lipid

## Sheet: ED4
Calcium sensor	corrected was plotted							DAG sensor	corrected was plotted							PA sensor	corrected was plotted
treatment	sensor	replicate	time (s)	mean	corr	corrected		mean	time(s)	treatment	replicate	sensor	corr	corrected		mean	time(s)	treatment	replicate	sensor	corr	corrected
ionomycine	calciumFluo4	biolrep1	0	184.436	184.436	1		149.163	0	PA	biolrep1	DAG	149.163	1		401.595	0	PA	biolrep1	PA	401.595	1
ionomycine	calciumFluo4	biolrep1	10	187.051	184.436	1.01418		371.727	0	PA	biolrep1	DAG	371.727	1		174.741	0	PA	biolrep1	PA	174.741	1
ionomycine	calciumFluo4	biolrep1	20	189.036	184.436	1.02494		151.125	10	PA	biolrep1	DAG	149.163	1.01316		180.199	0	PA	biolrep1	PA	180.199	1
ionomycine	calciumFluo4	biolrep1	30	189.324	184.436	1.0265		380.927	10	PA	biolrep1	DAG	371.727	1.02475		510.127	0	PA	biolrep1	PA	510.127	1
ionomycine	calciumFluo4	biolrep1	40	189.328	184.436	1.02653		150.516	20	PA	biolrep1	DAG	149.163	1.00907		305.097	0	PA	biolrep1	PA	305.097	1
ionomycine	calciumFluo4	biolrep1	50	227.564	184.436	1.23384		375.497	20	PA	biolrep1	DAG	371.727	1.01014		403.759	10	PA	biolrep1	PA	401.595	1.00539
ionomycine	calciumFluo4	biolrep1	60	258.027	184.436	1.399		147.661	30	PA	biolrep1	DAG	149.163	0.989932		175.292	10	PA	biolrep1	PA	174.741	1.00315
ionomycine	calciumFluo4	biolrep1	70	276.141	184.436	1.49722		359.389	30	PA	biolrep1	DAG	371.727	0.966807		179.881	10	PA	biolrep1	PA	180.199	0.998234
ionomycine	calciumFluo4	biolrep1	80	282.928	184.436	1.53402		150.066	40	PA	biolrep1	DAG	149.163	1.00606		511.798	10	PA	biolrep1	PA	510.127	1.00328
ionomycine	calciumFluo4	biolrep1	90	295.787	184.436	1.60374		369.592	40	PA	biolrep1	DAG	371.727	0.994256		304.732	10	PA	biolrep1	PA	305.097	0.998804
ionomycine	calciumFluo4	biolrep1	100	299.971	184.436	1.62642		140.26	50	PA	biolrep1	DAG	149.163	0.940314		400.051	20	PA	biolrep1	PA	401.595	0.996155
ionomycine	calciumFluo4	biolrep1	110	306.783	184.436	1.66336		290.835	50	PA	biolrep1	DAG	371.727	0.782389		175.333	20	PA	biolrep1	PA	174.741	1.00339
ionomycine	calciumFluo4	biolrep1	120	311.985	184.436	1.69156		136.138	60	PA	biolrep1	DAG	149.163	0.912679		180.018	20	PA	biolrep1	PA	180.199	0.998993
ionomycine	calciumFluo4	biolrep1	130	316.49	184.436	1.71598		284.271	60	PA	biolrep1	DAG	371.727	0.764729		508.916	20	PA	biolrep1	PA	510.127	0.997627
ionomycine	calciumFluo4	biolrep1	140	326.042	184.436	1.76778		132.812	70	PA	biolrep1	DAG	149.163	0.890382		305.272	20	PA	biolrep1	PA	305.097	1.00057
ionomycine	calciumFluo4	biolrep1	150	327.502	184.436	1.7757		268.145	70	PA	biolrep1	DAG	371.727	0.721347		393.251	30	PA	biolrep1	PA	401.595	0.979224
ionomycine	calciumFluo4	biolrep1	160	328.612	184.436	1.78171		132.992	80	PA	biolrep1	DAG	149.163	0.891589		176.496	30	PA	biolrep1	PA	174.741	1.01004
ionomycine	calciumFluo4	biolrep1	170	330.121	184.436	1.7899		273.032	80	PA	biolrep1	DAG	371.727	0.734495		177.38	30	PA	biolrep1	PA	180.199	0.984358
ionomycine	calciumFluo4	biolrep1	180	331.972	184.436	1.79993		130.813	90	PA	biolrep1	DAG	149.163	0.876981		506.627	30	PA	biolrep1	PA	510.127	0.99314
ionomycine	calciumFluo4	biolrep1	190	321.454	184.436	1.7429		265.683	90	PA	biolrep1	DAG	371.727	0.714725		310.583	30	PA	biolrep1	PA	305.097	1.01798
ionomycine	calciumFluo4	biolrep1	200	317.633	184.436	1.72218		132.017	100	PA	biolrep1	DAG	149.163	0.885053		400.452	40	PA	biolrep1	PA	401.595	0.997154
ionomycine	calciumFluo4	biolrep1	210	308.981	184.436	1.67527		267.909	100	PA	biolrep1	DAG	371.727	0.720713		175.51	40	PA	biolrep1	PA	174.741	1.0044
ionomycine	calciumFluo4	biolrep1	220	302.282	184.436	1.63895		131.019	110	PA	biolrep1	DAG	149.163	0.878361		180.011	40	PA	biolrep1	PA	180.199	0.998959
ionomycine	calciumFluo4	biolrep1	230	294.238	184.436	1.59534		268.298	110	PA	biolrep1	DAG	371.727	0.72176		507.461	40	PA	biolrep1	PA	510.127	0.994774
ionomycine	calciumFluo4	biolrep1	240	291.172	184.436	1.57871		130.87	120	PA	biolrep1	DAG	149.163	0.877362		305.343	40	PA	biolrep1	PA	305.097	1.00081
ionomycine	calciumFluo4	biolrep1	250	284.746	184.436	1.54387		267.761	120	PA	biolrep1	DAG	371.727	0.720317		395.088	50	PA	biolrep1	PA	401.595	0.983796
ionomycine	calciumFluo4	biolrep1	260	278.31	184.436	1.50898		130.304	130	PA	biolrep1	DAG	149.163	0.87357		183.635	50	PA	biolrep1	PA	174.741	1.0509
ionomycine	calciumFluo4	biolrep1	270	269.143	184.436	1.45927		269.796	130	PA	biolrep1	DAG	371.727	0.725791		184.702	50	PA	biolrep1	PA	180.199	1.02499
ionomycine	calciumFluo4	biolrep1	280	262.66	184.436	1.42412		129.357	140	PA	biolrep1	DAG	149.163	0.86722		512.899	50	PA	biolrep1	PA	510.127	1.00543
ionomycine	calciumFluo4	biolrep1	290	257.089	184.436	1.39392		268.468	140	PA	biolrep1	DAG	371.727	0.722218		327.619	50	PA	biolrep1	PA	305.097	1.07382
ionomycine	calciumFluo4	biolrep1	300	251.681	184.436	1.3646		129.654	150	PA	biolrep1	DAG	149.163	0.869209		394.404	60	PA	biolrep1	PA	401.595	0.982093
ionomycine	calciumFluo4	biolrep1	310	248.903	184.436	1.34954		270.201	150	PA	biolrep1	DAG	371.727	0.72688		178.872	60	PA	biolrep1	PA	174.741	1.02364
ionomycine	calciumFluo4	biolrep1	320	248.734	184.436	1.34862		128.185	160	PA	biolrep1	DAG	149.163	0.859365		184.595	60	PA	biolrep1	PA	180.199	1.0244
ionomycine	calciumFluo4	biolrep1	330	246.932	184.436	1.33885		260.605	160	PA	biolrep1	DAG	371.727	0.701066		513.15	60	PA	biolrep1	PA	510.127	1.00593
ionomycine	calciumFluo4	biolrep1	340	242.534	184.436	1.31501		128.001	170	PA	biolrep1	DAG	149.163	0.858128		308.493	60	PA	biolrep1	PA	305.097	1.01113
ionomycine	calciumFluo4	biolrep1	0	175.911	175.911	1		262.908	170	PA	biolrep1	DAG	371.727	0.707261		387.655	70	PA	biolrep1	PA	401.595	0.965287
ionomycine	calciumFluo4	biolrep1	10	176.11	175.911	1.00113		128.971	180	PA	biolrep1	DAG	149.163	0.864634		179.185	70	PA	biolrep1	PA	174.741	1.02543
ionomycine	calciumFluo4	biolrep1	20	178.74	175.911	1.01608		271.029	180	PA	biolrep1	DAG	371.727	0.729107		180.941	70	PA	biolrep1	PA	180.199	1.00412
ionomycine	calciumFluo4	biolrep1	30	179.092	175.911	1.01808		129.065	190	PA	biolrep1	DAG	149.163	0.865265		505.194	70	PA	biolrep1	PA	510.127	0.99033
ionomycine	calciumFluo4	biolrep1	40	179.284	175.911	1.01917		269.333	190	PA	biolrep1	DAG	371.727	0.724543		306.172	70	PA	biolrep1	PA	305.097	1.00352
ionomycine	calciumFluo4	biolrep1	50	222.243	175.911	1.26338		127.554	200	PA	biolrep1	DAG	149.163	0.85513		381.203	80	PA	biolrep1	PA	401.595	0.949222
ionomycine	calciumFluo4	biolrep1	60	242.261	175.911	1.37718		264.026	200	PA	biolrep1	DAG	371.727	0.710267		176.952	80	PA	biolrep1	PA	174.741	1.01265
ionomycine	calciumFluo4	biolrep1	70	257.504	175.911	1.46383		127.489	210	PA	biolrep1	DAG	149.163	0.854696		179.71	80	PA	biolrep1	PA	180.199	0.997284
ionomycine	calciumFluo4	biolrep1	80	266.679	175.911	1.51599		261.735	210	PA	biolrep1	DAG	371.727	0.704106		498.237	80	PA	biolrep1	PA	510.127	0.976692
ionomycine	calciumFluo4	biolrep1	90	272.901	175.911	1.55136		128.266	220	PA	biolrep1	DAG	149.163	0.859905		297.901	80	PA	biolrep1	PA	305.097	0.976411
ionomycine	calciumFluo4	biolrep1	100	281.576	175.911	1.60067		267.651	220	PA	biolrep1	DAG	371.727	0.720019		375.208	90	PA	biolrep1	PA	401.595	0.934294
ionomycine	calciumFluo4	biolrep1	110	286.537	175.911	1.62887		128.531	230	PA	biolrep1	DAG	149.163	0.861682		173.739	90	PA	biolrep1	PA	174.741	0.994264
ionomycine	calciumFluo4	biolrep1	120	287.208	175.911	1.63269		268.996	230	PA	biolrep1	DAG	371.727	0.723637		177.295	90	PA	biolrep1	PA	180.199	0.983882
ionomycine	calciumFluo4	biolrep1	130	289.531	175.911	1.64589		127.642	240	PA	biolrep1	DAG	149.163	0.855721		490.253	90	PA	biolrep1	PA	510.127	0.961041
ionomycine	calciumFluo4	biolrep1	140	289.409	175.911	1.6452		266.194	240	PA	biolrep1	DAG	371.727	0.716099		291.461	90	PA	biolrep1	PA	305.097	0.955305
ionomycine	calciumFluo4	biolrep1	150	289.12	175.911	1.64355		129.263	250	PA	biolrep1	DAG	149.163	0.866589		372.205	100	PA	biolrep1	PA	401.595	0.926817
ionomycine	calciumFluo4	biolrep1	160	286.004	175.911	1.62584		272.81	250	PA	biolrep1	DAG	371.727	0.733897		169.058	100	PA	biolrep1	PA	174.741	0.967476
ionomycine	calciumFluo4	biolrep1	170	285.158	175.911	1.62103		128.878	260	PA	biolrep1	DAG	149.163	0.864006		177.396	100	PA	biolrep1	PA	180.199	0.984444
ionomycine	calciumFluo4	biolrep1	180	280.326	175.911	1.59356		272.329	260	PA	biolrep1	DAG	371.727	0.732604		482.473	100	PA	biolrep1	PA	510.127	0.94579
ionomycine	calciumFluo4	biolrep1	190	273.097	175.911	1.55247		128.152	270	PA	biolrep1	DAG	149.163	0.859139		278.04	100	PA	biolrep1	PA	305.097	0.911317
ionomycine	calciumFluo4	biolrep1	200	268.296	175.911	1.52518		272.71	270	PA	biolrep1	DAG	371.727	0.73363		366.507	110	PA	biolrep1	PA	401.595	0.912627
ionomycine	calciumFluo4	biolrep1	210	261.3	175.911	1.48541		127.897	280	PA	biolrep1	DAG	149.163	0.85743		167.556	110	PA	biolrep1	PA	174.741	0.958883
ionomycine	calciumFluo4	biolrep1	220	255.255	175.911	1.45104		264.526	280	PA	biolrep1	DAG	371.727	0.711612		174.966	110	PA	biolrep1	PA	180.199	0.970962
ionomycine	calciumFluo4	biolrep1	230	246.563	175.911	1.40163		127.117	290	PA	biolrep1	DAG	149.163	0.852201		478.281	110	PA	biolrep1	PA	510.127	0.937573
ionomycine	calciumFluo4	biolrep1	240	242.686	175.911	1.37959		264.948	290	PA	biolrep1	DAG	371.727	0.712749		274.462	110	PA	biolrep1	PA	305.097	0.899587
ionomycine	calciumFluo4	biolrep1	250	237.335	175.911	1.34917		128.787	300	PA	biolrep1	DAG	149.163	0.863396		363.968	120	PA	biolrep1	PA	401.595	0.906306
ionomycine	calciumFluo4	biolrep1	260	234.35	175.911	1.33221		273.695	300	PA	biolrep1	DAG	371.727	0.736279		165.741	120	PA	biolrep1	PA	174.741	0.948494
ionomycine	calciumFluo4	biolrep1	270	228.379	175.911	1.29826		128.317	310	PA	biolrep1	DAG	149.163	0.860248		174.748	120	PA	biolrep1	PA	180.199	0.96975
ionomycine	calciumFluo4	biolrep1	280	224.551	175.911	1.2765		276.208	310	PA	biolrep1	DAG	371.727	0.743039		471.92	120	PA	biolrep1	PA	510.127	0.925104
ionomycine	calciumFluo4	biolrep1	290	223.34	175.911	1.26962		129.226	320	PA	biolrep1	DAG	149.163	0.866342		271.845	120	PA	biolrep1	PA	305.097	0.891012
ionomycine	calciumFluo4	biolrep1	300	220.901	175.911	1.25575		270.51	320	PA	biolrep1	DAG	371.727	0.727711		357.621	130	PA	biolrep1	PA	401.595	0.8905
ionomycine	calciumFluo4	biolrep1	310	220.056	175.911	1.25095		128.887	330	PA	biolrep1	DAG	149.163	0.864071		163.758	130	PA	biolrep1	PA	174.741	0.937145
ionomycine	calciumFluo4	biolrep1	320	218.876	175.911	1.24424		273.113	330	PA	biolrep1	DAG	371.727	0.734712		170.909	130	PA	biolrep1	PA	180.199	0.948448
ionomycine	calciumFluo4	biolrep1	330	217.773	175.911	1.23797		127.92	340	PA	biolrep1	DAG	149.163	0.857588		462.733	130	PA	biolrep1	PA	510.127	0.907094
ionomycine	calciumFluo4	biolrep1	340	217.249	175.911	1.23499		272.802	340	PA	biolrep1	DAG	371.727	0.733875		267.528	130	PA	biolrep1	PA	305.097	0.876862
ionomycine	calciumFluo4	biolrep1	0	174.355	174.355	1		360.661	0	PA	biolrep1	DAG	360.661	1		351.933	140	PA	biolrep1	PA	401.595	0.876337
ionomycine	calciumFluo4	biolrep1	10	174.683	174.355	1.00188		520.376	0	PA	biolrep1	DAG	520.376	1		162.162	140	PA	biolrep1	PA	174.741	0.928014
ionomycine	calciumFluo4	biolrep1	20	175.809	174.355	1.00834		414.102	0	PA	biolrep1	DAG	414.102	1		170.629	140	PA	biolrep1	PA	180.199	0.946893
ionomycine	calciumFluo4	biolrep1	30	176.013	174.355	1.0095		362.476	10	PA	biolrep1	DAG	360.661	1.00503		460.151	140	PA	biolrep1	PA	510.127	0.902032
ionomycine	calciumFluo4	biolrep1	40	176.109	174.355	1.01006		525.079	10	PA	biolrep1	DAG	520.376	1.00904		263.94	140	PA	biolrep1	PA	305.097	0.8651
ionomycine	calciumFluo4	biolrep1	50	227.106	174.355	1.30255		412.708	10	PA	biolrep1	DAG	414.102	0.996633		349.253	150	PA	biolrep1	PA	401.595	0.869665
ionomycine	calciumFluo4	biolrep1	60	245.202	174.355	1.40633		351.529	20	PA	biolrep1	DAG	360.661	0.974679		161.155	150	PA	biolrep1	PA	174.741	0.922251
ionomycine	calciumFluo4	biolrep1	70	257.77	174.355	1.47842		529.619	20	PA	biolrep1	DAG	520.376	1.01776		169.171	150	PA	biolrep1	PA	180.199	0.938802
ionomycine	calciumFluo4	biolrep1	80	266.108	174.355	1.52624		414.423	20	PA	biolrep1	DAG	414.102	1.00077		457.91	150	PA	biolrep1	PA	510.127	0.89764
ionomycine	calciumFluo4	biolrep1	90	271.21	174.355	1.5555		356.463	30	PA	biolrep1	DAG	360.661	0.988359		261.083	150	PA	biolrep1	PA	305.097	0.855735
ionomycine	calciumFluo4	biolrep1	100	276.112	174.355	1.58362		514.881	30	PA	biolrep1	DAG	520.376	0.989439		342.785	160	PA	biolrep1	PA	401.595	0.853558
ionomycine	calciumFluo4	biolrep1	110	278.146	174.355	1.59528		409.288	30	PA	biolrep1	DAG	414.102	0.988374		158.825	160	PA	biolrep1	PA	174.741	0.908919
ionomycine	calciumFluo4	biolrep1	120	280.462	174.355	1.60857		362.155	40	PA	biolrep1	DAG	360.661	1.00414		167.474	160	PA	biolrep1	PA	180.199	0.929384
ionomycine	calciumFluo4	biolrep1	130	280.83	174.355	1.61068		524.91	40	PA	biolrep1	DAG	520.376	1.00871		451.099	160	PA	biolrep1	PA	510.127	0.884288
ionomycine	calciumFluo4	biolrep1	140	280.311	174.355	1.6077		410.425	40	PA	biolrep1	DAG	414.102	0.991119		257.654	160	PA	biolrep1	PA	305.097	0.844498
ionomycine	calciumFluo4	biolrep1	150	278.344	174.355	1.59642		318.922	50	PA	biolrep1	DAG	360.661	0.88427		335.453	170	PA	biolrep1	PA	401.595	0.835301
ionomycine	calciumFluo4	biolrep1	160	276.058	174.355	1.58331		416.883	50	PA	biolrep1	DAG	520.376	0.801119		159.094	170	PA	biolrep1	PA	174.741	0.910458
ionomycine	calciumFluo4	biolrep1	170	273.048	174.355	1.56604		389.373	50	PA	biolrep1	DAG	414.102	0.940283		163.905	170	PA	biolrep1	PA	180.199	0.909576
ionomycine	calciumFluo4	biolrep1	180	269.352	174.355	1.54484		310.361	60	PA	biolrep1	DAG	360.661	0.860533		447.857	170	PA	biolrep1	PA	510.127	0.877932
ionomycine	calciumFluo4	biolrep1	190	266.339	174.355	1.52756		386.335	60	PA	biolrep1	DAG	520.376	0.742414		260.26	170	PA	biolrep1	PA	305.097	0.85304
ionomycine	calciumFluo4	biolrep1	200	262.227	174.355	1.50398		385.129	60	PA	biolrep1	DAG	414.102	0.930034		335.206	180	PA	biolrep1	PA	401.595	0.834687
ionomycine	calciumFluo4	biolrep1	210	256.214	174.355	1.46949		305.859	70	PA	biolrep1	DAG	360.661	0.84805		155.969	180	PA	biolrep1	PA	174.741	0.892573
ionomycine	calciumFluo4	biolrep1	220	253.231	174.355	1.45238		380.872	70	PA	biolrep1	DAG	520.376	0.731917		163.96	180	PA	biolrep1	PA	180.199	0.909882
ionomycine	calciumFluo4	biolrep1	230	247.057	174.355	1.41697		381.442	70	PA	biolrep1	DAG	414.102	0.921131		445.504	180	PA	biolrep1	PA	510.127	0.87332
ionomycine	calciumFluo4	biolrep1	240	243.359	174.355	1.39577		290.441	80	PA	biolrep1	DAG	360.661	0.805301		255.332	180	PA	biolrep1	PA	305.097	0.836886
ionomycine	calciumFluo4	biolrep1	250	238.587	174.355	1.36839		380.553	80	PA	biolrep1	DAG	520.376	0.731303		332.065	190	PA	biolrep1	PA	401.595	0.826865
ionomycine	calciumFluo4	biolrep1	260	235.739	174.355	1.35206		376.572	80	PA	biolrep1	DAG	414.102	0.909369		155.153	190	PA	biolrep1	PA	174.741	0.887902
ionomycine	calciumFluo4	biolrep1	270	232.165	174.355	1.33156		287.786	90	PA	biolrep1	DAG	360.661	0.797939		164.037	190	PA	biolrep1	PA	180.199	0.910311
ionomycine	calciumFluo4	biolrep1	280	230.674	174.355	1.32301		378.222	90	PA	biolrep1	DAG	520.376	0.726823		443.757	190	PA	biolrep1	PA	510.127	0.869895
ionomycine	calciumFluo4	biolrep1	290	229.55	174.355	1.31656		365.95	90	PA	biolrep1	DAG	414.102	0.88372		252.585	190	PA	biolrep1	PA	305.097	0.827882
ionomycine	calciumFluo4	biolrep1	300	226.095	174.355	1.29675		290.23	100	PA	biolrep1	DAG	360.661	0.804717		326.932	200	PA	biolrep1	PA	401.595	0.814084
ionomycine	calciumFluo4	biolrep1	310	225.252	174.355	1.29191		367.1	100	PA	biolrep1	DAG	520.376	0.705451		156.932	200	PA	biolrep1	PA	174.741	0.898081
ionomycine	calciumFluo4	biolrep1	320	224.863	174.355	1.28968		353.07	100	PA	biolrep1	DAG	414.102	0.852615		160.925	200	PA	biolrep1	PA	180.199	0.893039
ionomycine	calciumFluo4	biolrep1	330	224.006	174.355	1.28477		283.717	110	PA	biolrep1	DAG	360.661	0.786657		441.968	200	PA	biolrep1	PA	510.127	0.866389
ionomycine	calciumFluo4	biolrep1	340	223.981	174.355	1.28462		368.13	110	PA	biolrep1	DAG	520.376	0.707431		255.476	200	PA	biolrep1	PA	305.097	0.837358
ionomycine	calciumFluo4	biolrep1	0	174.812	174.812	1		356.185	110	PA	biolrep1	DAG	414.102	0.860138		325.841	210	PA	biolrep1	PA	401.595	0.811366
ionomycine	calciumFluo4	biolrep1	10	173.622	174.812	0.993192		283.699	120	PA	biolrep1	DAG	360.661	0.786609		154.101	210	PA	biolrep1	PA	174.741	0.881882
ionomycine	calciumFluo4	biolrep1	20	174.218	174.812	0.9966		364.607	120	PA	biolrep1	DAG	520.376	0.700661		162.609	210	PA	biolrep1	PA	180.199	0.902384
ionomycine	calciumFluo4	biolrep1	30	174.763	174.812	0.999719		352.607	120	PA	biolrep1	DAG	414.102	0.851497		440.959	210	PA	biolrep1	PA	510.127	0.864411
ionomycine	calciumFluo4	biolrep1	40	175.906	174.812	1.00626		281.234	130	PA	biolrep1	DAG	360.661	0.779772		249.82	210	PA	biolrep1	PA	305.097	0.818821
ionomycine	calciumFluo4	biolrep1	50	232.696	174.812	1.33112		358.622	130	PA	biolrep1	DAG	520.376	0.689159		325.38	220	PA	biolrep1	PA	401.595	0.810218
ionomycine	calciumFluo4	biolrep1	60	241.802	174.812	1.38321		349.832	130	PA	biolrep1	DAG	414.102	0.844797		154.107	220	PA	biolrep1	PA	174.741	0.881917
ionomycine	calciumFluo4	biolrep1	70	242.694	174.812	1.38831		289.438	140	PA	biolrep1	DAG	360.661	0.802522		161.881	220	PA	biolrep1	PA	180.199	0.898348
ionomycine	calciumFluo4	biolrep1	80	240.32	174.812	1.37473		353.702	140	PA	biolrep1	DAG	520.376	0.679705		439.307	220	PA	biolrep1	PA	510.127	0.861173
ionomycine	calciumFluo4	biolrep1	90	239.013	174.812	1.36726		349.447	140	PA	biolrep1	DAG	414.102	0.843867		249.596	220	PA	biolrep1	PA	305.097	0.818087
ionomycine	calciumFluo4	biolrep1	100	234.136	174.812	1.33936		281.857	150	PA	biolrep1	DAG	360.661	0.781501		319.388	230	PA	biolrep1	PA	401.595	0.795297
ionomycine	calciumFluo4	biolrep1	110	230.845	174.812	1.32053		355.004	150	PA	biolrep1	DAG	520.376	0.682206		155.307	230	PA	biolrep1	PA	174.741	0.888783
ionomycine	calciumFluo4	biolrep1	120	226.627	174.812	1.2964		349.675	150	PA	biolrep1	DAG	414.102	0.844416		158.961	230	PA	biolrep1	PA	180.199	0.882141
ionomycine	calciumFluo4	biolrep1	130	222.991	174.812	1.27561		281.12	160	PA	biolrep1	DAG	360.661	0.779457		434.671	230	PA	biolrep1	PA	510.127	0.852084
ionomycine	calciumFluo4	biolrep1	140	219.231	174.812	1.2541		355.602	160	PA	biolrep1	DAG	520.376	0.683355		251.573	230	PA	biolrep1	PA	305.097	0.824567
ionomycine	calciumFluo4	biolrep1	150	216.024	174.812	1.23575		348.089	160	PA	biolrep1	DAG	414.102	0.840587		315.84	240	PA	biolrep1	PA	401.595	0.786464
ionomycine	calciumFluo4	biolrep1	160	211.803	174.812	1.21161		289.059	170	PA	biolrep1	DAG	360.661	0.801469		155.115	240	PA	biolrep1	PA	174.741	0.887683
ionomycine	calciumFluo4	biolrep1	170	210.452	174.812	1.20388		347.927	170	PA	biolrep1	DAG	520.376	0.668606		158.94	240	PA	biolrep1	PA	180.199	0.882027
ionomycine	calciumFluo4	biolrep1	180	207.405	174.812	1.18645		347.215	170	PA	biolrep1	DAG	414.102	0.838477		430.974	240	PA	biolrep1	PA	510.127	0.844836
ionomycine	calciumFluo4	biolrep1	190	205.59	174.812	1.17606		288.476	180	PA	biolrep1	DAG	360.661	0.799853		251.769	240	PA	biolrep1	PA	305.097	0.825208
ionomycine	calciumFluo4	biolrep1	200	205.224	174.812	1.17397		350.556	180	PA	biolrep1	DAG	520.376	0.673658		316.516	250	PA	biolrep1	PA	401.595	0.788148
ionomycine	calciumFluo4	biolrep1	210	203.449	174.812	1.16381		354.347	180	PA	biolrep1	DAG	414.102	0.855699		152.68	250	PA	biolrep1	PA	174.741	0.873753
ionomycine	calciumFluo4	biolrep1	220	202.42	174.812	1.15793		287.352	190	PA	biolrep1	DAG	360.661	0.796737		159.504	250	PA	biolrep1	PA	180.199	0.885155
ionomycine	calciumFluo4	biolrep1	230	202.596	174.812	1.15894		348.113	190	PA	biolrep1	DAG	520.376	0.668964		426.712	250	PA	biolrep1	PA	510.127	0.836483
ionomycine	calciumFluo4	biolrep1	240	203.459	174.812	1.16387		351.342	190	PA	biolrep1	DAG	414.102	0.848443		245.744	250	PA	biolrep1	PA	305.097	0.805462
ionomycine	calciumFluo4	biolrep1	250	202.236	174.812	1.15688		288.693	200	PA	biolrep1	DAG	360.661	0.800454		313.023	260	PA	biolrep1	PA	401.595	0.77945
ionomycine	calciumFluo4	biolrep1	260	201.244	174.812	1.1512		358.116	200	PA	biolrep1	DAG	520.376	0.688187		153.563	260	PA	biolrep1	PA	174.741	0.878804
ionomycine	calciumFluo4	biolrep1	270	201.684	174.812	1.15372		357.124	200	PA	biolrep1	DAG	414.102	0.862407		157.872	260	PA	biolrep1	PA	180.199	0.876097
ionomycine	calciumFluo4	biolrep1	280	200.739	174.812	1.14831		286.711	210	PA	biolrep1	DAG	360.661	0.794959		422.691	260	PA	biolrep1	PA	510.127	0.828599
ionomycine	calciumFluo4	biolrep1	290	200.44	174.812	1.1466		355.461	210	PA	biolrep1	DAG	520.376	0.683085		248.802	260	PA	biolrep1	PA	305.097	0.815485
ionomycine	calciumFluo4	biolrep1	300	200.383	174.812	1.14627		358.112	210	PA	biolrep1	DAG	414.102	0.864792		314.331	270	PA	biolrep1	PA	401.595	0.782707
ionomycine	calciumFluo4	biolrep1	310	201.645	174.812	1.1535		287.148	220	PA	biolrep1	DAG	360.661	0.796171		152.286	270	PA	biolrep1	PA	174.741	0.871498
ionomycine	calciumFluo4	biolrep1	320	200.752	174.812	1.14839		356.742	220	PA	biolrep1	DAG	520.376	0.685546		158.868	270	PA	biolrep1	PA	180.199	0.881627
ionomycine	calciumFluo4	biolrep1	330	200.937	174.812	1.14944		360.709	220	PA	biolrep1	DAG	414.102	0.871061		421.021	270	PA	biolrep1	PA	510.127	0.825325
ionomycine	calciumFluo4	biolrep1	340	202.416	174.812	1.15791		293.22	230	PA	biolrep1	DAG	360.661	0.813007		245.683	270	PA	biolrep1	PA	305.097	0.80526
ionomycine	calciumFluo4	biolrep1	0	169.965	169.965	1		346.858	230	PA	biolrep1	DAG	520.376	0.666553		311.608	280	PA	biolrep1	PA	401.595	0.775926
ionomycine	calciumFluo4	biolrep1	10	170.835	169.965	1.00512		354.38	230	PA	biolrep1	DAG	414.102	0.855779		152.99	280	PA	biolrep1	PA	174.741	0.875522
ionomycine	calciumFluo4	biolrep1	20	170.967	169.965	1.0059		287.821	240	PA	biolrep1	DAG	360.661	0.798038		156.723	280	PA	biolrep1	PA	180.199	0.869719
ionomycine	calciumFluo4	biolrep1	30	172.523	169.965	1.01505		355.704	240	PA	biolrep1	DAG	520.376	0.683552		423.503	280	PA	biolrep1	PA	510.127	0.830191
ionomycine	calciumFluo4	biolrep1	40	172.056	169.965	1.0123		359.815	240	PA	biolrep1	DAG	414.102	0.868903		248.736	280	PA	biolrep1	PA	305.097	0.815266
ionomycine	calciumFluo4	biolrep1	50	234.459	169.965	1.37946		289.638	250	PA	biolrep1	DAG	360.661	0.803074		313.596	290	PA	biolrep1	PA	401.595	0.780876
ionomycine	calciumFluo4	biolrep1	60	253.365	169.965	1.49069		353.419	250	PA	biolrep1	DAG	520.376	0.679161		151.672	290	PA	biolrep1	PA	174.741	0.867982
ionomycine	calciumFluo4	biolrep1	70	262.657	169.965	1.54536		356.875	250	PA	biolrep1	DAG	414.102	0.861804		158.822	290	PA	biolrep1	PA	180.199	0.881368
ionomycine	calciumFluo4	biolrep1	80	269.916	169.965	1.58807		292.593	260	PA	biolrep1	DAG	360.661	0.81127		423.607	290	PA	biolrep1	PA	510.127	0.830396
ionomycine	calciumFluo4	biolrep1	90	274.252	169.965	1.61358		344.489	260	PA	biolrep1	DAG	520.376	0.661999		243.441	290	PA	biolrep1	PA	305.097	0.797913
ionomycine	calciumFluo4	biolrep1	100	279.077	169.965	1.64197		353.828	260	PA	biolrep1	DAG	414.102	0.854446		308.153	300	PA	biolrep1	PA	401.595	0.767323
ionomycine	calciumFluo4	biolrep1	110	280.312	169.965	1.64923		293.143	270	PA	biolrep1	DAG	360.661	0.812792		153.196	300	PA	biolrep1	PA	174.741	0.876703
ionomycine	calciumFluo4	biolrep1	120	277.886	169.965	1.63496		350.321	270	PA	biolrep1	DAG	520.376	0.673207		156.537	300	PA	biolrep1	PA	180.199	0.868689
ionomycine	calciumFluo4	biolrep1	130	278.788	169.965	1.64027		356.406	270	PA	biolrep1	DAG	414.102	0.860671		417.592	300	PA	biolrep1	PA	510.127	0.818604
ionomycine	calciumFluo4	biolrep1	140	276.589	169.965	1.62733		293.427	280	PA	biolrep1	DAG	360.661	0.81358		247.518	300	PA	biolrep1	PA	305.097	0.811275
ionomycine	calciumFluo4	biolrep1	150	274.445	169.965	1.61471		348.414	280	PA	biolrep1	DAG	520.376	0.669542		309.494	310	PA	biolrep1	PA	401.595	0.770661
ionomycine	calciumFluo4	biolrep1	160	265.422	169.965	1.56163		356.733	280	PA	biolrep1	DAG	414.102	0.861461		150.847	310	PA	biolrep1	PA	174.741	0.863262
ionomycine	calciumFluo4	biolrep1	170	268.612	169.965	1.5804		292.522	290	PA	biolrep1	DAG	360.661	0.811071		157.193	310	PA	biolrep1	PA	180.199	0.872329
ionomycine	calciumFluo4	biolrep1	180	264.054	169.965	1.55358		345.773	290	PA	biolrep1	DAG	520.376	0.664468		414.586	310	PA	biolrep1	PA	510.127	0.812711
ionomycine	calciumFluo4	biolrep1	190	258.274	169.965	1.51957		354.675	290	PA	biolrep1	DAG	414.102	0.85649		242.253	310	PA	biolrep1	PA	305.097	0.794018
ionomycine	calciumFluo4	biolrep1	200	252.857	169.965	1.4877		287.387	300	PA	biolrep1	DAG	360.661	0.796833		305.698	320	PA	biolrep1	PA	401.595	0.761209
ionomycine	calciumFluo4	biolrep1	210	247.707	169.965	1.4574		354.171	300	PA	biolrep1	DAG	520.376	0.680606		152.753	320	PA	biolrep1	PA	174.741	0.874169
ionomycine	calciumFluo4	biolrep1	220	240.21	169.965	1.41329		358.361	300	PA	biolrep1	DAG	414.102	0.865392		154.942	320	PA	biolrep1	PA	180.199	0.859839
ionomycine	calciumFluo4	biolrep1	230	235.835	169.965	1.38755		286.949	310	PA	biolrep1	DAG	360.661	0.795618		411.121	320	PA	biolrep1	PA	510.127	0.805919
ionomycine	calciumFluo4	biolrep1	240	233.977	169.965	1.37662		351.594	310	PA	biolrep1	DAG	520.376	0.675654		245.332	320	PA	biolrep1	PA	305.097	0.804111
ionomycine	calciumFluo4	biolrep1	250	229.637	169.965	1.35109		359.422	310	PA	biolrep1	DAG	414.102	0.867955		304.214	330	PA	biolrep1	PA	401.595	0.757515
ionomycine	calciumFluo4	biolrep1	260	226.483	169.965	1.33253		290.861	320	PA	biolrep1	DAG	360.661	0.806467		152.476	330	PA	biolrep1	PA	174.741	0.872584
ionomycine	calciumFluo4	biolrep1	270	226.961	169.965	1.33534		344.238	320	PA	biolrep1	DAG	520.376	0.661517		154.658	330	PA	biolrep1	PA	180.199	0.85826
ionomycine	calciumFluo4	biolrep1	280	220.398	169.965	1.29673		359.92	320	PA	biolrep1	DAG	414.102	0.869156		404.52	330	PA	biolrep1	PA	510.127	0.792979
ionomycine	calciumFluo4	biolrep1	290	217.005	169.965	1.27676		291.475	330	PA	biolrep1	DAG	360.661	0.80817		244.571	330	PA	biolrep1	PA	305.097	0.801616
ionomycine	calciumFluo4	biolrep1	300	217.029	169.965	1.2769		344.76	330	PA	biolrep1	DAG	520.376	0.662521		305.583	340	PA	biolrep1	PA	401.595	0.760923
ionomycine	calciumFluo4	biolrep1	310	215.13	169.965	1.26573		363.607	330	PA	biolrep1	DAG	414.102	0.87806		152.41	340	PA	biolrep1	PA	174.741	0.872204
ionomycine	calciumFluo4	biolrep1	320	214.931	169.965	1.26456		287.054	340	PA	biolrep1	DAG	360.661	0.795912		154.414	340	PA	biolrep1	PA	180.199	0.856911
ionomycine	calciumFluo4	biolrep1	330	214.334	169.965	1.26105		351.695	340	PA	biolrep1	DAG	520.376	0.675848		408.336	340	PA	biolrep1	PA	510.127	0.80046
ionomycine	calciumFluo4	biolrep1	340	213.482	169.965	1.25604		365.938	340	PA	biolrep1	DAG	414.102	0.883689		245.714	340	PA	biolrep1	PA	305.097	0.805362
PA	calsiumFluo4	biolrep1	0	190.972	190.972	1		196.067	0	PA	biolrep1	DAG	196.067	1		161.169	0	PA	biolrep1	PA	161.169	1
PA	calsiumFluo4	biolrep1	10	191.021	190.972	1.00025		314.727	0	PA	biolrep1	DAG	314.727	1		418.158	0	PA	biolrep1	PA	418.158	1
PA	calsiumFluo4	biolrep1	20	190.992	190.972	1.0001		236.654	0	PA	biolrep1	DAG	236.654	1		148.555	0	PA	biolrep1	PA	148.555	1
PA	calsiumFluo4	biolrep1	30	191.141	190.972	1.00088		536.62	0	PA	biolrep1	DAG	536.62	1		282.83	0	PA	biolrep1	PA	282.83	1
PA	calsiumFluo4	biolrep1	40	191.244	190.972	1.00142		209.954	0	PA	biolrep1	DAG	209.954	1		163.785	10	PA	biolrep1	PA	161.169	1.01623
PA	calsiumFluo4	biolrep1	50	185.682	190.972	0.972298		187.399	10	PA	biolrep1	DAG	196.067	0.95579		417.316	10	PA	biolrep1	PA	418.158	0.997987
PA	calsiumFluo4	biolrep1	60	184.258	190.972	0.964842		313.681	10	PA	biolrep1	DAG	314.727	0.996675		149.263	10	PA	biolrep1	PA	148.555	1.00476
PA	calsiumFluo4	biolrep1	70	184.907	190.972	0.968241		238.709	10	PA	biolrep1	DAG	236.654	1.00869		282.486	10	PA	biolrep1	PA	282.83	0.998783
PA	calsiumFluo4	biolrep1	80	186.151	190.972	0.974752		543.108	10	PA	biolrep1	DAG	536.62	1.01209		165.541	20	PA	biolrep1	PA	161.169	1.02712
PA	calsiumFluo4	biolrep1	90	186.178	190.972	0.974894		213.183	10	PA	biolrep1	DAG	209.954	1.01538		420.622	20	PA	biolrep1	PA	418.158	1.00589
PA	calsiumFluo4	biolrep1	100	186.65	190.972	0.977365		195.527	20	PA	biolrep1	DAG	196.067	0.99725		148.395	20	PA	biolrep1	PA	148.555	0.998922
PA	calsiumFluo4	biolrep1	110	186.324	190.972	0.975661		317.653	20	PA	biolrep1	DAG	314.727	1.00929		279.835	20	PA	biolrep1	PA	282.83	0.98941
PA	calsiumFluo4	biolrep1	120	187.02	190.972	0.979304		237.544	20	PA	biolrep1	DAG	236.654	1.00376		165.554	30	PA	biolrep1	PA	161.169	1.02721
PA	calsiumFluo4	biolrep1	130	187.462	190.972	0.981618		543.07	20	PA	biolrep1	DAG	536.62	1.01202		424.267	30	PA	biolrep1	PA	418.158	1.01461
PA	calsiumFluo4	biolrep1	140	188.57	190.972	0.987421		210.015	20	PA	biolrep1	DAG	209.954	1.00029		148.895	30	PA	biolrep1	PA	148.555	1.00228
PA	calsiumFluo4	biolrep1	150	189.019	190.972	0.98977		198.255	30	PA	biolrep1	DAG	196.067	1.01116		280.982	30	PA	biolrep1	PA	282.83	0.993466
PA	calsiumFluo4	biolrep1	160	189.741	190.972	0.993552		318.027	30	PA	biolrep1	DAG	314.727	1.01048		166.616	40	PA	biolrep1	PA	161.169	1.03379
PA	calsiumFluo4	biolrep1	170	191.255	190.972	1.00148		237.409	30	PA	biolrep1	DAG	236.654	1.00319		431.119	40	PA	biolrep1	PA	418.158	1.031
PA	calsiumFluo4	biolrep1	180	191.709	190.972	1.00386		545.584	30	PA	biolrep1	DAG	536.62	1.0167		150.488	40	PA	biolrep1	PA	148.555	1.01301
PA	calsiumFluo4	biolrep1	190	192.706	190.972	1.00908		210.333	30	PA	biolrep1	DAG	209.954	1.0018		274.796	40	PA	biolrep1	PA	282.83	0.971595
PA	calsiumFluo4	biolrep1	200	192.91	190.972	1.01014		192.467	40	PA	biolrep1	DAG	196.067	0.981642		173.298	50	PA	biolrep1	PA	161.169	1.07525
PA	calsiumFluo4	biolrep1	210	193.885	190.972	1.01525		317.185	40	PA	biolrep1	DAG	314.727	1.00781		417.961	50	PA	biolrep1	PA	418.158	0.999531
PA	calsiumFluo4	biolrep1	220	193.789	190.972	1.01475		239.916	40	PA	biolrep1	DAG	236.654	1.01379		151.646	50	PA	biolrep1	PA	148.555	1.0208
PA	calsiumFluo4	biolrep1	230	194.391	190.972	1.0179		551.504	40	PA	biolrep1	DAG	536.62	1.02774		270.663	50	PA	biolrep1	PA	282.83	0.956983
PA	calsiumFluo4	biolrep1	240	196.737	190.972	1.03018		214.108	40	PA	biolrep1	DAG	209.954	1.01978		171.626	60	PA	biolrep1	PA	161.169	1.06488
PA	calsiumFluo4	biolrep1	250	197.169	190.972	1.03245		192.735	50	PA	biolrep1	DAG	196.067	0.983007		400.361	60	PA	biolrep1	PA	418.158	0.95744
PA	calsiumFluo4	biolrep1	260	197.546	190.972	1.03442		286.783	50	PA	biolrep1	DAG	314.727	0.911211		150.61	60	PA	biolrep1	PA	148.555	1.01383
PA	calsiumFluo4	biolrep1	270	198.533	190.972	1.03959		229.723	50	PA	biolrep1	DAG	236.654	0.970713		268.526	60	PA	biolrep1	PA	282.83	0.949425
PA	calsiumFluo4	biolrep1	280	198.883	190.972	1.04142		524.152	50	PA	biolrep1	DAG	536.62	0.976765		173.032	70	PA	biolrep1	PA	161.169	1.0736
PA	calsiumFluo4	biolrep1	290	200.106	190.972	1.04783		204.307	50	PA	biolrep1	DAG	209.954	0.973101		387.091	70	PA	biolrep1	PA	418.158	0.925706
PA	calsiumFluo4	biolrep1	300	201.99	190.972	1.05769		195.135	60	PA	biolrep1	DAG	196.067	0.995247		150.058	70	PA	biolrep1	PA	148.555	1.01011
PA	calsiumFluo4	biolrep1	310	202.182	190.972	1.0587		283.346	60	PA	biolrep1	DAG	314.727	0.900291		264.765	70	PA	biolrep1	PA	282.83	0.936127
PA	calsiumFluo4	biolrep1	320	202.745	190.972	1.06165		226.666	60	PA	biolrep1	DAG	236.654	0.957798		171.574	80	PA	biolrep1	PA	161.169	1.06456
PA	calsiumFluo4	biolrep1	330	203.125	190.972	1.06363		519.509	60	PA	biolrep1	DAG	536.62	0.968114		376.136	80	PA	biolrep1	PA	418.158	0.899508
PA	calsiumFluo4	biolrep1	340	203.88	190.972	1.06759		199.159	60	PA	biolrep1	DAG	209.954	0.948581		147.138	80	PA	biolrep1	PA	148.555	0.990461
PA	calsiumFluo4	biolrep1	0	213.701	213.701	1		194.065	70	PA	biolrep1	DAG	196.067	0.989793		261.004	80	PA	biolrep1	PA	282.83	0.922828
PA	calsiumFluo4	biolrep1	10	219.366	213.701	1.02651		284.385	70	PA	biolrep1	DAG	314.727	0.903592		172.98	90	PA	biolrep1	PA	161.169	1.07328
PA	calsiumFluo4	biolrep1	20	222.877	213.701	1.04294		228.788	70	PA	biolrep1	DAG	236.654	0.966761		377.951	90	PA	biolrep1	PA	418.158	0.903848
PA	calsiumFluo4	biolrep1	30	229.51	213.701	1.07398		515.465	70	PA	biolrep1	DAG	536.62	0.960577		148.591	90	PA	biolrep1	PA	148.555	1.00024
PA	calsiumFluo4	biolrep1	40	235.911	213.701	1.10393		196.829	70	PA	biolrep1	DAG	209.954	0.937484		255.057	90	PA	biolrep1	PA	282.83	0.901805
PA	calsiumFluo4	biolrep1	50	225.921	213.701	1.05718		191.875	80	PA	biolrep1	DAG	196.067	0.978621		170.15	100	PA	biolrep1	PA	161.169	1.05572
PA	calsiumFluo4	biolrep1	60	219.331	213.701	1.02634		285.393	80	PA	biolrep1	DAG	314.727	0.906793		364.494	100	PA	biolrep1	PA	418.158	0.871666
PA	calsiumFluo4	biolrep1	70	210.023	213.701	0.982788		232.227	80	PA	biolrep1	DAG	236.654	0.981295		144.719	100	PA	biolrep1	PA	148.555	0.974175
PA	calsiumFluo4	biolrep1	80	201.106	213.701	0.94106		527.216	80	PA	biolrep1	DAG	536.62	0.982475		257.818	100	PA	biolrep1	PA	282.83	0.911565
PA	calsiumFluo4	biolrep1	90	197.327	213.701	0.923381		199.571	80	PA	biolrep1	DAG	209.954	0.950546		170.809	110	PA	biolrep1	PA	161.169	1.05981
PA	calsiumFluo4	biolrep1	100	193.958	213.701	0.907616		194.465	90	PA	biolrep1	DAG	196.067	0.991829		367.202	110	PA	biolrep1	PA	418.158	0.878142
PA	calsiumFluo4	biolrep1	110	188.911	213.701	0.883996		282.62	90	PA	biolrep1	DAG	314.727	0.897983		145.234	110	PA	biolrep1	PA	148.555	0.977644
PA	calsiumFluo4	biolrep1	120	181.737	213.701	0.850427		226.263	90	PA	biolrep1	DAG	236.654	0.956091		252.974	110	PA	biolrep1	PA	282.83	0.894437
PA	calsiumFluo4	biolrep1	130	174.966	213.701	0.818742		511.592	90	PA	biolrep1	DAG	536.62	0.953359		167.362	120	PA	biolrep1	PA	161.169	1.03842
PA	calsiumFluo4	biolrep1	140	170.874	213.701	0.799595		194.344	90	PA	biolrep1	DAG	209.954	0.925651		354.335	120	PA	biolrep1	PA	418.158	0.847372
PA	calsiumFluo4	biolrep1	150	171.471	213.701	0.802386		192.09	100	PA	biolrep1	DAG	196.067	0.979716		142.37	120	PA	biolrep1	PA	148.555	0.95836
PA	calsiumFluo4	biolrep1	160	175.988	213.701	0.823525		282.846	100	PA	biolrep1	DAG	314.727	0.898702		253.066	120	PA	biolrep1	PA	282.83	0.894763
PA	calsiumFluo4	biolrep1	170	179.729	213.701	0.84103		226.866	100	PA	biolrep1	DAG	236.654	0.958639		168.286	130	PA	biolrep1	PA	161.169	1.04416
PA	calsiumFluo4	biolrep1	180	184.408	213.701	0.862926		506.74	100	PA	biolrep1	DAG	536.62	0.944318		348.853	130	PA	biolrep1	PA	418.158	0.834262
PA	calsiumFluo4	biolrep1	190	187.743	213.701	0.87853		194.416	100	PA	biolrep1	DAG	209.954	0.925993		141.83	130	PA	biolrep1	PA	148.555	0.954727
PA	calsiumFluo4	biolrep1	200	190.418	213.701	0.891048		190.054	110	PA	biolrep1	DAG	196.067	0.969331		250.394	130	PA	biolrep1	PA	282.83	0.885317
PA	calsiumFluo4	biolrep1	210	193.29	213.701	0.904487		282.614	110	PA	biolrep1	DAG	314.727	0.897964		170.209	140	PA	biolrep1	PA	161.169	1.05608
PA	calsiumFluo4	biolrep1	220	196.124	213.701	0.91775		226.658	110	PA	biolrep1	DAG	236.654	0.957762		351.294	140	PA	biolrep1	PA	418.158	0.840099
PA	calsiumFluo4	biolrep1	230	197.027	213.701	0.921975		500.174	110	PA	biolrep1	DAG	536.62	0.932082		142.149	140	PA	biolrep1	PA	148.555	0.956877
PA	calsiumFluo4	biolrep1	240	197.73	213.701	0.925264		192.321	110	PA	biolrep1	DAG	209.954	0.916015		246.47	140	PA	biolrep1	PA	282.83	0.871442
PA	calsiumFluo4	biolrep1	250	200.722	213.701	0.939263		186.359	120	PA	biolrep1	DAG	196.067	0.950486		166.813	150	PA	biolrep1	PA	161.169	1.03501
PA	calsiumFluo4	biolrep1	260	202.229	213.701	0.946318		283.68	120	PA	biolrep1	DAG	314.727	0.901353		340.547	150	PA	biolrep1	PA	418.158	0.814398
PA	calsiumFluo4	biolrep1	270	204.758	213.701	0.958152		230.35	120	PA	biolrep1	DAG	236.654	0.973363		140.33	150	PA	biolrep1	PA	148.555	0.94463
PA	calsiumFluo4	biolrep1	280	206.029	213.701	0.964101		502.452	120	PA	biolrep1	DAG	536.62	0.936328		249.837	150	PA	biolrep1	PA	282.83	0.883348
PA	calsiumFluo4	biolrep1	290	206.173	213.701	0.964773		196.226	120	PA	biolrep1	DAG	209.954	0.934613		166.223	160	PA	biolrep1	PA	161.169	1.03136
PA	calsiumFluo4	biolrep1	300	209.094	213.701	0.978442		190.298	130	PA	biolrep1	DAG	196.067	0.97058		340.176	160	PA	biolrep1	PA	418.158	0.813512
PA	calsiumFluo4	biolrep1	310	209.947	213.701	0.982434		283.793	130	PA	biolrep1	DAG	314.727	0.90171		139.542	160	PA	biolrep1	PA	148.555	0.939328
PA	calsiumFluo4	biolrep1	320	210.524	213.701	0.985132		225.784	130	PA	biolrep1	DAG	236.654	0.95407		251.321	160	PA	biolrep1	PA	282.83	0.888595
PA	calsiumFluo4	biolrep1	330	212.075	213.701	0.992393		491.966	130	PA	biolrep1	DAG	536.62	0.916787		165.13	170	PA	biolrep1	PA	161.169	1.02457
PA	calsiumFluo4	biolrep1	340	213.215	213.701	0.997725		191.577	130	PA	biolrep1	DAG	209.954	0.912468		338.364	170	PA	biolrep1	PA	418.158	0.809179
PA	calsiumFluo4	biolrep1	0	200.232	200.232	1		191.598	140	PA	biolrep1	DAG	196.067	0.977209		139.47	170	PA	biolrep1	PA	148.555	0.938844
PA	calsiumFluo4	biolrep1	10	200.082	200.232	0.999247		286.36	140	PA	biolrep1	DAG	314.727	0.909867		251.782	170	PA	biolrep1	PA	282.83	0.890223
PA	calsiumFluo4	biolrep1	20	202.237	200.232	1.01001		230.504	140	PA	biolrep1	DAG	236.654	0.974015		164.449	180	PA	biolrep1	PA	161.169	1.02035
PA	calsiumFluo4	biolrep1	30	201.158	200.232	1.00463		504.747	140	PA	biolrep1	DAG	536.62	0.940605		333.619	180	PA	biolrep1	PA	418.158	0.79783
PA	calsiumFluo4	biolrep1	40	200.817	200.232	1.00292		195.412	140	PA	biolrep1	DAG	209.954	0.930736		137.763	180	PA	biolrep1	PA	148.555	0.927349
PA	calsiumFluo4	biolrep1	50	192.477	200.232	0.961266		194.793	150	PA	biolrep1	DAG	196.067	0.993504		248.772	180	PA	biolrep1	PA	282.83	0.879582
PA	calsiumFluo4	biolrep1	60	193.169	200.232	0.964725		285.015	150	PA	biolrep1	DAG	314.727	0.905592		165.219	190	PA	biolrep1	PA	161.169	1.02513
PA	calsiumFluo4	biolrep1	70	191.239	200.232	0.955084		225.48	150	PA	biolrep1	DAG	236.654	0.952784		331.519	190	PA	biolrep1	PA	418.158	0.79281
PA	calsiumFluo4	biolrep1	80	177.156	200.232	0.884752		503.174	150	PA	biolrep1	DAG	536.62	0.937673		137.798	190	PA	biolrep1	PA	148.555	0.927589
PA	calsiumFluo4	biolrep1	90	161.809	200.232	0.808105		192.598	150	PA	biolrep1	DAG	209.954	0.917331		246.638	190	PA	biolrep1	PA	282.83	0.872038
PA	calsiumFluo4	biolrep1	100	134.787	200.232	0.673153		194.048	160	PA	biolrep1	DAG	196.067	0.989703		165.792	200	PA	biolrep1	PA	161.169	1.02868
PA	calsiumFluo4	biolrep1	110	168.616	200.232	0.842103		286.574	160	PA	biolrep1	DAG	314.727	0.910547		331.662	200	PA	biolrep1	PA	418.158	0.79315
PA	calsiumFluo4	biolrep1	120	178.471	200.232	0.891321		229.437	160	PA	biolrep1	DAG	236.654	0.969504		137.529	200	PA	biolrep1	PA	148.555	0.925777
PA	calsiumFluo4	biolrep1	130	188.891	200.232	0.94336		514.528	160	PA	biolrep1	DAG	536.62	0.958832		246.082	200	PA	biolrep1	PA	282.83	0.870069
PA	calsiumFluo4	biolrep1	140	196.537	200.232	0.981544		196.628	160	PA	biolrep1	DAG	209.954	0.936526		166.928	210	PA	biolrep1	PA	161.169	1.03573
PA	calsiumFluo4	biolrep1	150	199.032	200.232	0.994007		195.296	170	PA	biolrep1	DAG	196.067	0.996068		335.403	210	PA	biolrep1	PA	418.158	0.802097
PA	calsiumFluo4	biolrep1	160	200.265	200.232	1.00016		286.123	170	PA	biolrep1	DAG	314.727	0.909112		137.818	210	PA	biolrep1	PA	148.555	0.927725
PA	calsiumFluo4	biolrep1	170	203.123	200.232	1.01444		229.159	170	PA	biolrep1	DAG	236.654	0.968331		238.555	210	PA	biolrep1	PA	282.83	0.843457
PA	calsiumFluo4	biolrep1	180	201.476	200.232	1.00621		517.073	170	PA	biolrep1	DAG	536.62	0.963573		166.083	220	PA	biolrep1	PA	161.169	1.03049
PA	calsiumFluo4	biolrep1	190	199.903	200.232	0.998355		194.535	170	PA	biolrep1	DAG	209.954	0.926557		337.259	220	PA	biolrep1	PA	418.158	0.806536
PA	calsiumFluo4	biolrep1	200	202.566	200.232	1.01166		194.088	180	PA	biolrep1	DAG	196.067	0.98991		138.44	220	PA	biolrep1	PA	148.555	0.93191
PA	calsiumFluo4	biolrep1	210	200.52	200.232	1.00144		287.397	180	PA	biolrep1	DAG	314.727	0.913162		239.431	220	PA	biolrep1	PA	282.83	0.846554
PA	calsiumFluo4	biolrep1	220	201.175	200.232	1.00471		229.783	180	PA	biolrep1	DAG	236.654	0.970965		165.194	230	PA	biolrep1	PA	161.169	1.02497
PA	calsiumFluo4	biolrep1	230	204.058	200.232	1.0191		515.978	180	PA	biolrep1	DAG	536.62	0.961533		331.319	230	PA	biolrep1	PA	418.158	0.79233
PA	calsiumFluo4	biolrep1	240	203.216	200.232	1.0149		193.019	180	PA	biolrep1	DAG	209.954	0.919337		136.103	230	PA	biolrep1	PA	148.555	0.916174
PA	calsiumFluo4	biolrep1	250	207.333	200.232	1.03546		198.06	190	PA	biolrep1	DAG	196.067	1.01017		243.542	230	PA	biolrep1	PA	282.83	0.861089
PA	calsiumFluo4	biolrep1	260	208.094	200.232	1.03926		285.798	190	PA	biolrep1	DAG	314.727	0.908081		167.389	240	PA	biolrep1	PA	161.169	1.03859
PA	calsiumFluo4	biolrep1	270	212.513	200.232	1.06133		226.178	190	PA	biolrep1	DAG	236.654	0.955735		332.348	240	PA	biolrep1	PA	418.158	0.794792
PA	calsiumFluo4	biolrep1	280	212.74	200.232	1.06247		504.13	190	PA	biolrep1	DAG	536.62	0.939454		136.297	240	PA	biolrep1	PA	148.555	0.917483
PA	calsiumFluo4	biolrep1	290	211.719	200.232	1.05737		189.388	190	PA	biolrep1	DAG	209.954	0.902044		244.342	240	PA	biolrep1	PA	282.83	0.863918
PA	calsiumFluo4	biolrep1	300	211.531	200.232	1.05643		195.111	200	PA	biolrep1	DAG	196.067	0.995123		167.447	250	PA	biolrep1	PA	161.169	1.03895
PA	calsiumFluo4	biolrep1	310	211.798	200.232	1.05776		286.173	200	PA	biolrep1	DAG	314.727	0.909273		333.109	250	PA	biolrep1	PA	418.158	0.79661
PA	calsiumFluo4	biolrep1	320	212.323	200.232	1.06038		229.678	200	PA	biolrep1	DAG	236.654	0.970523		136.096	250	PA	biolrep1	PA	148.555	0.916129
PA	calsiumFluo4	biolrep1	330	211.276	200.232	1.05515		508.196	200	PA	biolrep1	DAG	536.62	0.947032		242.594	250	PA	biolrep1	PA	282.83	0.857737
PA	calsiumFluo4	biolrep1	340	212.774	200.232	1.06264		192.01	200	PA	biolrep1	DAG	209.954	0.914531		169.091	260	PA	biolrep1	PA	161.169	1.04915
PA	calsiumFluo4	biolrep1	0	192.622	192.622	1		195.789	210	PA	biolrep1	DAG	196.067	0.998581		335.604	260	PA	biolrep1	PA	418.158	0.802577
PA	calsiumFluo4	biolrep1	10	191.933	192.622	0.996421		289.769	210	PA	biolrep1	DAG	314.727	0.920699		136.186	260	PA	biolrep1	PA	148.555	0.916737
PA	calsiumFluo4	biolrep1	20	192.552	192.622	0.999635		232.866	210	PA	biolrep1	DAG	236.654	0.983993		236.158	260	PA	biolrep1	PA	282.83	0.834983
PA	calsiumFluo4	biolrep1	30	192.424	192.622	0.99897		509.404	210	PA	biolrep1	DAG	536.62	0.949282		168.84	270	PA	biolrep1	PA	161.169	1.04759
PA	calsiumFluo4	biolrep1	40	192.622	192.622	1		192.694	210	PA	biolrep1	DAG	209.954	0.917788		337.808	270	PA	biolrep1	PA	418.158	0.807847
PA	calsiumFluo4	biolrep1	50	230.757	192.622	1.19798		195.651	220	PA	biolrep1	DAG	196.067	0.997877		137.247	270	PA	biolrep1	PA	148.555	0.923874
PA	calsiumFluo4	biolrep1	60	240.764	192.622	1.24993		290.065	220	PA	biolrep1	DAG	314.727	0.92164		237.227	270	PA	biolrep1	PA	282.83	0.838763
PA	calsiumFluo4	biolrep1	70	231.541	192.622	1.20205		233.188	220	PA	biolrep1	DAG	236.654	0.985356		165.421	280	PA	biolrep1	PA	161.169	1.02638
PA	calsiumFluo4	biolrep1	80	222.386	192.622	1.15452		511.903	220	PA	biolrep1	DAG	536.62	0.953939		332.341	280	PA	biolrep1	PA	418.158	0.794776
PA	calsiumFluo4	biolrep1	90	214.412	192.622	1.11312		193.101	220	PA	biolrep1	DAG	209.954	0.919728		135.248	280	PA	biolrep1	PA	148.555	0.91042
PA	calsiumFluo4	biolrep1	100	206.638	192.622	1.07277		193.302	230	PA	biolrep1	DAG	196.067	0.985901		240.701	280	PA	biolrep1	PA	282.83	0.851046
PA	calsiumFluo4	biolrep1	110	205.884	192.622	1.06885		287.764	230	PA	biolrep1	DAG	314.727	0.914329		167.276	290	PA	biolrep1	PA	161.169	1.03789
PA	calsiumFluo4	biolrep1	120	205.426	192.622	1.06647		232.407	230	PA	biolrep1	DAG	236.654	0.982054		341.643	290	PA	biolrep1	PA	418.158	0.817019
PA	calsiumFluo4	biolrep1	130	197.429	192.622	1.02495		499.565	230	PA	biolrep1	DAG	536.62	0.930947		135.992	290	PA	biolrep1	PA	148.555	0.915428
PA	calsiumFluo4	biolrep1	140	189.701	192.622	0.984836		189.722	230	PA	biolrep1	DAG	209.954	0.903633		238.509	290	PA	biolrep1	PA	282.83	0.843293
PA	calsiumFluo4	biolrep1	150	186.194	192.622	0.966627		194.899	240	PA	biolrep1	DAG	196.067	0.994045		163.563	300	PA	biolrep1	PA	161.169	1.01485
PA	calsiumFluo4	biolrep1	160	185.555	192.622	0.963311		286.667	240	PA	biolrep1	DAG	314.727	0.910842		333.055	300	PA	biolrep1	PA	418.158	0.796481
PA	calsiumFluo4	biolrep1	170	191.045	192.622	0.991811		228.672	240	PA	biolrep1	DAG	236.654	0.966272		134.435	300	PA	biolrep1	PA	148.555	0.904948
PA	calsiumFluo4	biolrep1	180	194.716	192.622	1.01087		496.272	240	PA	biolrep1	DAG	536.62	0.924811		241.342	300	PA	biolrep1	PA	282.83	0.853313
PA	calsiumFluo4	biolrep1	190	197.786	192.622	1.02681		188.251	240	PA	biolrep1	DAG	209.954	0.896628		163.485	310	PA	biolrep1	PA	161.169	1.01437
PA	calsiumFluo4	biolrep1	200	201.409	192.622	1.04562		191.21	250	PA	biolrep1	DAG	196.067	0.975229		336.135	310	PA	biolrep1	PA	418.158	0.803849
PA	calsiumFluo4	biolrep1	210	204.046	192.622	1.05931		288.979	250	PA	biolrep1	DAG	314.727	0.918187		134.955	310	PA	biolrep1	PA	148.555	0.908449
PA	calsiumFluo4	biolrep1	220	207.305	192.622	1.07623		230.679	250	PA	biolrep1	DAG	236.654	0.974751		243.489	310	PA	biolrep1	PA	282.83	0.860903
PA	calsiumFluo4	biolrep1	230	210.368	192.622	1.09213		504.734	250	PA	biolrep1	DAG	536.62	0.940581		165.338	320	PA	biolrep1	PA	161.169	1.02587
PA	calsiumFluo4	biolrep1	240	212.81	192.622	1.10481		189.202	250	PA	biolrep1	DAG	209.954	0.901156		341.081	320	PA	biolrep1	PA	418.158	0.815675
PA	calsiumFluo4	biolrep1	250	210.459	192.622	1.0926		190.204	260	PA	biolrep1	DAG	196.067	0.970096		135.783	320	PA	biolrep1	PA	148.555	0.914024
PA	calsiumFluo4	biolrep1	260	210.245	192.622	1.09149		288.878	260	PA	biolrep1	DAG	314.727	0.917868		239.406	320	PA	biolrep1	PA	282.83	0.846466
PA	calsiumFluo4	biolrep1	270	208.895	192.622	1.08448		229.527	260	PA	biolrep1	DAG	236.654	0.969887		165.834	330	PA	biolrep1	PA	161.169	1.02894
PA	calsiumFluo4	biolrep1	280	208.999	192.622	1.08502		500.102	260	PA	biolrep1	DAG	536.62	0.931948		340.886	330	PA	biolrep1	PA	418.158	0.81521
PA	calsiumFluo4	biolrep1	290	208.536	192.622	1.08262		187.144	260	PA	biolrep1	DAG	209.954	0.891354		136.904	330	PA	biolrep1	PA	148.555	0.921569
PA	calsiumFluo4	biolrep1	300	208.88	192.622	1.0844		189.976	270	PA	biolrep1	DAG	196.067	0.968934		240.265	330	PA	biolrep1	PA	282.83	0.849505
PA	calsiumFluo4	biolrep1	310	208.399	192.622	1.08191		288.574	270	PA	biolrep1	DAG	314.727	0.916902		162.718	340	PA	biolrep1	PA	161.169	1.00961
PA	calsiumFluo4	biolrep1	320	211.071	192.622	1.09578		231.112	270	PA	biolrep1	DAG	236.654	0.976584		339.084	340	PA	biolrep1	PA	418.158	0.8109
PA	calsiumFluo4	biolrep1	330	209.523	192.622	1.08774		503.822	270	PA	biolrep1	DAG	536.62	0.938881		134.455	340	PA	biolrep1	PA	148.555	0.905087
PA	calsiumFluo4	biolrep1	340	207.767	192.622	1.07863		187.074	270	PA	biolrep1	DAG	209.954	0.891021		244.757	340	PA	biolrep1	PA	282.83	0.865386
PA	calsiumFluo4	biolrep1	0	198.419	198.419	1		191.039	280	PA	biolrep1	DAG	196.067	0.974358		624.813	0	PA	biolrep1	PA	624.813	1
PA	calsiumFluo4	biolrep1	10	199.453	198.419	1.00521		285.854	280	PA	biolrep1	DAG	314.727	0.908258		334.871	0	PA	biolrep1	PA	334.871	1
PA	calsiumFluo4	biolrep1	20	198.753	198.419	1.00168		226.279	280	PA	biolrep1	DAG	236.654	0.956161		265.187	0	PA	biolrep1	PA	265.187	1
PA	calsiumFluo4	biolrep1	30	200.505	198.419	1.01051		488.123	280	PA	biolrep1	DAG	536.62	0.909624		625.124	0	PA	biolrep1	PA	625.124	1
PA	calsiumFluo4	biolrep1	40	201.354	198.419	1.01479		184.538	280	PA	biolrep1	DAG	209.954	0.878943		147.648	0	PA	biolrep1	PA	147.648	1
PA	calsiumFluo4	biolrep1	50	209.893	198.419	1.05783		189.897	290	PA	biolrep1	DAG	196.067	0.96853		636.059	10	PA	biolrep1	PA	624.813	1.018
PA	calsiumFluo4	biolrep1	60	219.703	198.419	1.10727		284.888	290	PA	biolrep1	DAG	314.727	0.905188		338.991	10	PA	biolrep1	PA	334.871	1.0123
PA	calsiumFluo4	biolrep1	70	221.551	198.419	1.11658		225.165	290	PA	biolrep1	DAG	236.654	0.951455		265.871	10	PA	biolrep1	PA	265.187	1.00258
PA	calsiumFluo4	biolrep1	80	222.507	198.419	1.1214		489.992	290	PA	biolrep1	DAG	536.62	0.913108		635.073	10	PA	biolrep1	PA	625.124	1.01591
PA	calsiumFluo4	biolrep1	90	218.185	198.419	1.09962		183.02	290	PA	biolrep1	DAG	209.954	0.871712		147.483	10	PA	biolrep1	PA	147.648	0.998877
PA	calsiumFluo4	biolrep1	100	213.132	198.419	1.07415		188.955	300	PA	biolrep1	DAG	196.067	0.96373		629.717	20	PA	biolrep1	PA	624.813	1.00785
PA	calsiumFluo4	biolrep1	110	208.462	198.419	1.05061		286.3	300	PA	biolrep1	DAG	314.727	0.909676		336.812	20	PA	biolrep1	PA	334.871	1.0058
PA	calsiumFluo4	biolrep1	120	204.768	198.419	1.032		232.181	300	PA	biolrep1	DAG	236.654	0.9811		266.904	20	PA	biolrep1	PA	265.187	1.00647
PA	calsiumFluo4	biolrep1	130	204.99	198.419	1.03311		507.727	300	PA	biolrep1	DAG	536.62	0.946157		629.36	20	PA	biolrep1	PA	625.124	1.00678
PA	calsiumFluo4	biolrep1	140	204.273	198.419	1.0295		186.265	300	PA	biolrep1	DAG	209.954	0.887169		148.013	20	PA	biolrep1	PA	147.648	1.00247
PA	calsiumFluo4	biolrep1	150	205.115	198.419	1.03374		192.728	310	PA	biolrep1	DAG	196.067	0.982973		651.79	30	PA	biolrep1	PA	624.813	1.04318
PA	calsiumFluo4	biolrep1	160	206.679	198.419	1.04163		284.947	310	PA	biolrep1	DAG	314.727	0.905376		343.049	30	PA	biolrep1	PA	334.871	1.02442
PA	calsiumFluo4	biolrep1	170	209.168	198.419	1.05417		227.588	310	PA	biolrep1	DAG	236.654	0.961691		274.777	30	PA	biolrep1	PA	265.187	1.03616
PA	calsiumFluo4	biolrep1	180	210.931	198.419	1.06306		498.812	310	PA	biolrep1	DAG	536.62	0.929544		661.263	30	PA	biolrep1	PA	625.124	1.05781
PA	calsiumFluo4	biolrep1	190	210.759	198.419	1.06219		183.815	310	PA	biolrep1	DAG	209.954	0.875501		149.731	30	PA	biolrep1	PA	147.648	1.0141
PA	calsiumFluo4	biolrep1	200	213.622	198.419	1.07662		190.816	320	PA	biolrep1	DAG	196.067	0.97322		652.508	40	PA	biolrep1	PA	624.813	1.04432
PA	calsiumFluo4	biolrep1	210	214.331	198.419	1.08019		284.505	320	PA	biolrep1	DAG	314.727	0.903974		343.155	40	PA	biolrep1	PA	334.871	1.02474
PA	calsiumFluo4	biolrep1	220	216.371	198.419	1.09048		228.208	320	PA	biolrep1	DAG	236.654	0.964311		275.746	40	PA	biolrep1	PA	265.187	1.03982
PA	calsiumFluo4	biolrep1	230	217.171	198.419	1.0945		496.74	320	PA	biolrep1	DAG	536.62	0.925682		659.553	40	PA	biolrep1	PA	625.124	1.05507
PA	calsiumFluo4	biolrep1	240	217.608	198.419	1.09671		183.648	320	PA	biolrep1	DAG	209.954	0.874707		149.486	40	PA	biolrep1	PA	147.648	1.01244
PA	calsiumFluo4	biolrep1	250	218.726	198.419	1.10234		191.437	330	PA	biolrep1	DAG	196.067	0.976384		636.641	50	PA	biolrep1	PA	624.813	1.01893
PA	calsiumFluo4	biolrep1	260	217.89	198.419	1.09813		286.026	330	PA	biolrep1	DAG	314.727	0.908805		338.189	50	PA	biolrep1	PA	334.871	1.00991
PA	calsiumFluo4	biolrep1	270	218.308	198.419	1.10024		230.88	330	PA	biolrep1	DAG	236.654	0.975602		271.152	50	PA	biolrep1	PA	265.187	1.02249
PA	calsiumFluo4	biolrep1	280	218.235	198.419	1.09987		502.183	330	PA	biolrep1	DAG	536.62	0.935825		639.203	50	PA	biolrep1	PA	625.124	1.02252
PA	calsiumFluo4	biolrep1	290	218.883	198.419	1.10314		184.897	330	PA	biolrep1	DAG	209.954	0.880653		148.861	50	PA	biolrep1	PA	147.648	1.00821
PA	calsiumFluo4	biolrep1	300	221.186	198.419	1.11474		192.499	340	PA	biolrep1	DAG	196.067	0.981802		634.344	60	PA	biolrep1	PA	624.813	1.01525
PA	calsiumFluo4	biolrep1	310	222.584	198.419	1.12179		289.424	340	PA	biolrep1	DAG	314.727	0.919603		335.892	60	PA	biolrep1	PA	334.871	1.00305
PA	calsiumFluo4	biolrep1	320	223.641	198.419	1.12712		237.059	340	PA	biolrep1	DAG	236.654	1.00171		270.036	60	PA	biolrep1	PA	265.187	1.01828
PA	calsiumFluo4	biolrep1	330	225.202	198.419	1.13498		516.96	340	PA	biolrep1	DAG	536.62	0.963363		635.615	60	PA	biolrep1	PA	625.124	1.01678
PA	calsiumFluo4	biolrep1	340	224.921	198.419	1.13357		188.202	340	PA	biolrep1	DAG	209.954	0.896395		148.956	60	PA	biolrep1	PA	147.648	1.00885
PC	calsiumFluo4	biolrep1	0	183.218	183.218	1		984.133	0	PA	biolrep1	DAG	984.133	1		638.435	70	PA	biolrep1	PA	624.813	1.0218
PC	calsiumFluo4	biolrep1	10	183.712	183.218	1.0027		1674.71	0	PA	biolrep1	DAG	1674.71	1		334.566	70	PA	biolrep1	PA	334.871	0.99909
PC	calsiumFluo4	biolrep1	20	183.009	183.218	0.998857		980.54	10	PA	biolrep1	DAG	984.133	0.99635		272.834	70	PA	biolrep1	PA	265.187	1.02884
PC	calsiumFluo4	biolrep1	30	183.926	183.218	1.00386		1665.71	10	PA	biolrep1	DAG	1674.71	0.994629		645.761	70	PA	biolrep1	PA	625.124	1.03301
PC	calsiumFluo4	biolrep1	40	184.16	183.218	1.00514		983.289	20	PA	biolrep1	DAG	984.133	0.999143		148.472	70	PA	biolrep1	PA	147.648	1.00558
PC	calsiumFluo4	biolrep1	50	198.644	183.218	1.08419		1643.22	20	PA	biolrep1	DAG	1674.71	0.981197		609.57	80	PA	biolrep1	PA	624.813	0.975604
PC	calsiumFluo4	biolrep1	60	204.626	183.218	1.11684		993.334	30	PA	biolrep1	DAG	984.133	1.00935		326.445	80	PA	biolrep1	PA	334.871	0.974836
PC	calsiumFluo4	biolrep1	70	204.543	183.218	1.11639		1685.54	30	PA	biolrep1	DAG	1674.71	1.00647		261.602	80	PA	biolrep1	PA	265.187	0.986482
PC	calsiumFluo4	biolrep1	80	198.576	183.218	1.08382		980.607	40	PA	biolrep1	DAG	984.133	0.996417		613.523	80	PA	biolrep1	PA	625.124	0.981441
PC	calsiumFluo4	biolrep1	90	195.534	183.218	1.06722		1665.86	40	PA	biolrep1	DAG	1674.71	0.994716		145.693	80	PA	biolrep1	PA	147.648	0.986756
PC	calsiumFluo4	biolrep1	100	191.342	183.218	1.04434		840.832	50	PA	biolrep1	DAG	984.133	0.854388		594.263	90	PA	biolrep1	PA	624.813	0.951106
PC	calsiumFluo4	biolrep1	110	189.437	183.218	1.03394		1413.22	50	PA	biolrep1	DAG	1674.71	0.843859		320.093	90	PA	biolrep1	PA	334.871	0.955868
PC	calsiumFluo4	biolrep1	120	187.706	183.218	1.02449		795.077	60	PA	biolrep1	DAG	984.133	0.807896		258.35	90	PA	biolrep1	PA	265.187	0.974217
PC	calsiumFluo4	biolrep1	130	186.845	183.218	1.0198		1279.77	60	PA	biolrep1	DAG	1674.71	0.764173		596.119	90	PA	biolrep1	PA	625.124	0.953601
PC	calsiumFluo4	biolrep1	140	186.303	183.218	1.01683		763.603	70	PA	biolrep1	DAG	984.133	0.775915		144.989	90	PA	biolrep1	PA	147.648	0.981992
PC	calsiumFluo4	biolrep1	150	186.833	183.218	1.01973		1190.43	70	PA	biolrep1	DAG	1674.71	0.710826		582.953	100	PA	biolrep1	PA	624.813	0.933005
PC	calsiumFluo4	biolrep1	160	186.245	183.218	1.01652		740.471	80	PA	biolrep1	DAG	984.133	0.75241		314.491	100	PA	biolrep1	PA	334.871	0.939139
PC	calsiumFluo4	biolrep1	170	185.603	183.218	1.01302		1145.59	80	PA	biolrep1	DAG	1674.71	0.684055		252.837	100	PA	biolrep1	PA	265.187	0.953428
PC	calsiumFluo4	biolrep1	180	185.577	183.218	1.01287		704.707	90	PA	biolrep1	DAG	984.133	0.716069		580.89	100	PA	biolrep1	PA	625.124	0.929239
PC	calsiumFluo4	biolrep1	190	184.729	183.218	1.00824		1095.81	90	PA	biolrep1	DAG	1674.71	0.654327		143.418	100	PA	biolrep1	PA	147.648	0.97135
PC	calsiumFluo4	biolrep1	200	185.781	183.218	1.01399		691.934	100	PA	biolrep1	DAG	984.133	0.70309		590.584	110	PA	biolrep1	PA	624.813	0.945216
PC	calsiumFluo4	biolrep1	210	185.657	183.218	1.01331		1069.35	100	PA	biolrep1	DAG	1674.71	0.638531		317.744	110	PA	biolrep1	PA	334.871	0.948853
PC	calsiumFluo4	biolrep1	220	185.31	183.218	1.01142		696.234	110	PA	biolrep1	DAG	984.133	0.707459		256.501	110	PA	biolrep1	PA	265.187	0.967246
PC	calsiumFluo4	biolrep1	230	186.046	183.218	1.01543		1055.22	110	PA	biolrep1	DAG	1674.71	0.630094		592.073	110	PA	biolrep1	PA	625.124	0.947128
PC	calsiumFluo4	biolrep1	240	186.741	183.218	1.01923		683.147	120	PA	biolrep1	DAG	984.133	0.694161		143.858	110	PA	biolrep1	PA	147.648	0.974331
PC	calsiumFluo4	biolrep1	250	186.444	183.218	1.0176		1036	120	PA	biolrep1	DAG	1674.71	0.618618		571.127	120	PA	biolrep1	PA	624.813	0.914077
PC	calsiumFluo4	biolrep1	260	187.383	183.218	1.02273		683.03	130	PA	biolrep1	DAG	984.133	0.694042		312.24	120	PA	biolrep1	PA	334.871	0.932419
PC	calsiumFluo4	biolrep1	270	186.967	183.218	1.02046		1035.4	130	PA	biolrep1	DAG	1674.71	0.618255		248.167	120	PA	biolrep1	PA	265.187	0.935817
PC	calsiumFluo4	biolrep1	280	187.144	183.218	1.02143		683.812	140	PA	biolrep1	DAG	984.133	0.694837		565.26	120	PA	biolrep1	PA	625.124	0.904236
PC	calsiumFluo4	biolrep1	290	188.151	183.218	1.02692		1040.1	140	PA	biolrep1	DAG	1674.71	0.621065		142.553	120	PA	biolrep1	PA	147.648	0.965492
PC	calsiumFluo4	biolrep1	300	188.274	183.218	1.02759		687.864	150	PA	biolrep1	DAG	984.133	0.698954		564.44	130	PA	biolrep1	PA	624.813	0.903375
PC	calsiumFluo4	biolrep1	310	188.695	183.218	1.02989		1066	150	PA	biolrep1	DAG	1674.71	0.636532		313.371	130	PA	biolrep1	PA	334.871	0.935797
PC	calsiumFluo4	biolrep1	320	189.568	183.218	1.03466		681.567	160	PA	biolrep1	DAG	984.133	0.692556		246.078	130	PA	biolrep1	PA	265.187	0.927941
PC	calsiumFluo4	biolrep1	330	189.958	183.218	1.03679		1064.88	160	PA	biolrep1	DAG	1674.71	0.635862		559.211	130	PA	biolrep1	PA	625.124	0.894559
PC	calsiumFluo4	biolrep1	340	189.436	183.218	1.03394		684.346	170	PA	biolrep1	DAG	984.133	0.69538		141.991	130	PA	biolrep1	PA	147.648	0.961686
PC	calsiumFluo4	biolrep1	0	204.968	204.968	1		1068.38	170	PA	biolrep1	DAG	1674.71	0.63795		571.397	140	PA	biolrep1	PA	624.813	0.914509
PC	calsiumFluo4	biolrep1	10	207.608	204.968	1.01288		686.737	180	PA	biolrep1	DAG	984.133	0.697809		312.655	140	PA	biolrep1	PA	334.871	0.933658
PC	calsiumFluo4	biolrep1	20	206.148	204.968	1.00576		1078.46	180	PA	biolrep1	DAG	1674.71	0.643971		247.1	140	PA	biolrep1	PA	265.187	0.931795
PC	calsiumFluo4	biolrep1	30	204.952	204.968	0.999919		688.123	190	PA	biolrep1	DAG	984.133	0.699218		560.95	140	PA	biolrep1	PA	625.124	0.897341
PC	calsiumFluo4	biolrep1	40	204.948	204.968	0.999903		1084.64	190	PA	biolrep1	DAG	1674.71	0.647662		142.13	140	PA	biolrep1	PA	147.648	0.962628
PC	calsiumFluo4	biolrep1	50	193.943	204.968	0.946208		695.131	200	PA	biolrep1	DAG	984.133	0.706338		547.621	150	PA	biolrep1	PA	624.813	0.876456
PC	calsiumFluo4	biolrep1	60	190.703	204.968	0.930403		1097.83	200	PA	biolrep1	DAG	1674.71	0.655533		304.922	150	PA	biolrep1	PA	334.871	0.910566
PC	calsiumFluo4	biolrep1	70	190.319	204.968	0.92853		700.658	210	PA	biolrep1	DAG	984.133	0.711954		239.286	150	PA	biolrep1	PA	265.187	0.902329
PC	calsiumFluo4	biolrep1	80	190.301	204.968	0.928443		1120.07	210	PA	biolrep1	DAG	1674.71	0.668814		533.365	150	PA	biolrep1	PA	625.124	0.853215
PC	calsiumFluo4	biolrep1	90	191.015	204.968	0.931923		712.296	220	PA	biolrep1	DAG	984.133	0.72378		141.046	150	PA	biolrep1	PA	147.648	0.955286
PC	calsiumFluo4	biolrep1	100	191.949	204.968	0.936481		1119.74	220	PA	biolrep1	DAG	1674.71	0.668619		567.32	160	PA	biolrep1	PA	624.813	0.907984
PC	calsiumFluo4	biolrep1	110	191.05	204.968	0.932095		710.753	230	PA	biolrep1	DAG	984.133	0.722213		307.567	160	PA	biolrep1	PA	334.871	0.918464
PC	calsiumFluo4	biolrep1	120	190.636	204.968	0.930074		1122.73	230	PA	biolrep1	DAG	1674.71	0.670401		244.663	160	PA	biolrep1	PA	265.187	0.922605
PC	calsiumFluo4	biolrep1	130	191.479	204.968	0.934188		702.152	240	PA	biolrep1	DAG	984.133	0.713472		545.757	160	PA	biolrep1	PA	625.124	0.873038
PC	calsiumFluo4	biolrep1	140	190.262	204.968	0.928251		1138.18	240	PA	biolrep1	DAG	1674.71	0.679626		142.346	160	PA	biolrep1	PA	147.648	0.964088
PC	calsiumFluo4	biolrep1	150	189.275	204.968	0.923438		701.482	250	PA	biolrep1	DAG	984.133	0.712792		554.875	170	PA	biolrep1	PA	624.813	0.888066
PC	calsiumFluo4	biolrep1	160	187.506	204.968	0.914804		1132.46	250	PA	biolrep1	DAG	1674.71	0.676211		303.416	170	PA	biolrep1	PA	334.871	0.906068
PC	calsiumFluo4	biolrep1	170	188.417	204.968	0.91925		703.102	260	PA	biolrep1	DAG	984.133	0.714438		241.043	170	PA	biolrep1	PA	265.187	0.908953
PC	calsiumFluo4	biolrep1	180	191.292	204.968	0.933275		1152.2	260	PA	biolrep1	DAG	1674.71	0.687998		533.018	170	PA	biolrep1	PA	625.124	0.852659
PC	calsiumFluo4	biolrep1	190	192.896	204.968	0.9411		698.858	270	PA	biolrep1	DAG	984.133	0.710125		141.025	170	PA	biolrep1	PA	147.648	0.955141
PC	calsiumFluo4	biolrep1	200	192.956	204.968	0.941393		1136.09	270	PA	biolrep1	DAG	1674.71	0.678379		535.744	180	PA	biolrep1	PA	624.813	0.857447
PC	calsiumFluo4	biolrep1	210	194.947	204.968	0.951107		704.24	280	PA	biolrep1	DAG	984.133	0.715595		299.746	180	PA	biolrep1	PA	334.871	0.895107
PC	calsiumFluo4	biolrep1	220	196.374	204.968	0.958073		1144.11	280	PA	biolrep1	DAG	1674.71	0.683169		232.663	180	PA	biolrep1	PA	265.187	0.877352
PC	calsiumFluo4	biolrep1	230	196.05	204.968	0.956491		705.581	290	PA	biolrep1	DAG	984.133	0.716957		510.923	180	PA	biolrep1	PA	625.124	0.817314
PC	calsiumFluo4	biolrep1	240	196.858	204.968	0.960434		1143.43	290	PA	biolrep1	DAG	1674.71	0.682765		139.768	180	PA	biolrep1	PA	147.648	0.946627
PC	calsiumFluo4	biolrep1	250	198.027	204.968	0.966135		694.284	300	PA	biolrep1	DAG	984.133	0.705478		536.12	190	PA	biolrep1	PA	624.813	0.858048
PC	calsiumFluo4	biolrep1	260	199.038	204.968	0.971067		1157.7	300	PA	biolrep1	DAG	1674.71	0.691283		299.664	190	PA	biolrep1	PA	334.871	0.894864
PC	calsiumFluo4	biolrep1	270	199.278	204.968	0.97224		699.951	310	PA	biolrep1	DAG	984.133	0.711236		232.289	190	PA	biolrep1	PA	265.187	0.875942
PC	calsiumFluo4	biolrep1	280	200.175	204.968	0.976613		1162.79	310	PA	biolrep1	DAG	1674.71	0.694327		510.356	190	PA	biolrep1	PA	625.124	0.816407
PC	calsiumFluo4	biolrep1	290	200.153	204.968	0.976508		704.689	320	PA	biolrep1	DAG	984.133	0.71605		139.72	190	PA	biolrep1	PA	147.648	0.9463
PC	calsiumFluo4	biolrep1	300	201.297	204.968	0.982089		1179.46	320	PA	biolrep1	DAG	1674.71	0.704281		525.361	200	PA	biolrep1	PA	624.813	0.840829
PC	calsiumFluo4	biolrep1	310	200.025	204.968	0.975883		718.914	330	PA	biolrep1	DAG	984.133	0.730505		296.064	200	PA	biolrep1	PA	334.871	0.884114
PC	calsiumFluo4	biolrep1	320	200.222	204.968	0.976842		1193.46	330	PA	biolrep1	DAG	1674.71	0.712638		230.465	200	PA	biolrep1	PA	265.187	0.869063
PC	calsiumFluo4	biolrep1	330	200.866	204.968	0.979987		730.186	340	PA	biolrep1	DAG	984.133	0.741959		500.496	200	PA	biolrep1	PA	625.124	0.800635
PC	calsiumFluo4	biolrep1	340	201.457	204.968	0.98287		1187.92	340	PA	biolrep1	DAG	1674.71	0.709327		138.722	200	PA	biolrep1	PA	147.648	0.939546
PC	calsiumFluo4	biolrep1	0	194.712	194.712	1		162.631	0	PA	biolrep1	DAG	162.631	1		521.658	210	PA	biolrep1	PA	624.813	0.834902
PC	calsiumFluo4	biolrep1	10	194.215	194.712	0.997445		150.02	0	PA	biolrep1	DAG	150.02	1		294.941	210	PA	biolrep1	PA	334.871	0.88076
PC	calsiumFluo4	biolrep1	20	194.384	194.712	0.998316		162.405	10	PA	biolrep1	DAG	162.631	0.998609		228.294	210	PA	biolrep1	PA	265.187	0.860877
PC	calsiumFluo4	biolrep1	30	193.172	194.712	0.992091		150.297	10	PA	biolrep1	DAG	150.02	1.00185		498.24	210	PA	biolrep1	PA	625.124	0.797025
PC	calsiumFluo4	biolrep1	40	192.088	194.712	0.98652		164.071	20	PA	biolrep1	DAG	162.631	1.00885		138.35	210	PA	biolrep1	PA	147.648	0.937026
PC	calsiumFluo4	biolrep1	50	180.181	194.712	0.925372		149.854	20	PA	biolrep1	DAG	150.02	0.998894		521.416	220	PA	biolrep1	PA	624.813	0.834515
PC	calsiumFluo4	biolrep1	60	174.317	194.712	0.895253		163.096	30	PA	biolrep1	DAG	162.631	1.00286		291.725	220	PA	biolrep1	PA	334.871	0.871156
PC	calsiumFluo4	biolrep1	70	168.273	194.712	0.864215		149.035	30	PA	biolrep1	DAG	150.02	0.99344		229.588	220	PA	biolrep1	PA	265.187	0.865757
PC	calsiumFluo4	biolrep1	80	149.665	194.712	0.768648		163.734	40	PA	biolrep1	DAG	162.631	1.00678		492.033	220	PA	biolrep1	PA	625.124	0.787097
PC	calsiumFluo4	biolrep1	90	176.715	194.712	0.90757		149.804	40	PA	biolrep1	DAG	150.02	0.998566		138.379	220	PA	biolrep1	PA	147.648	0.937219
PC	calsiumFluo4	biolrep1	100	186.455	194.712	0.957591		142.158	50	PA	biolrep1	DAG	162.631	0.874113		516.539	230	PA	biolrep1	PA	624.813	0.82671
PC	calsiumFluo4	biolrep1	110	192.664	194.712	0.98948		134.02	50	PA	biolrep1	DAG	150.02	0.893347		289.442	230	PA	biolrep1	PA	334.871	0.864337
PC	calsiumFluo4	biolrep1	120	192.236	194.712	0.987284		139.809	60	PA	biolrep1	DAG	162.631	0.859669		225.858	230	PA	biolrep1	PA	265.187	0.851693
PC	calsiumFluo4	biolrep1	130	196.137	194.712	1.00732		131.344	60	PA	biolrep1	DAG	150.02	0.875509		487.74	230	PA	biolrep1	PA	625.124	0.780228
PC	calsiumFluo4	biolrep1	140	198.36	194.712	1.01873		138.448	70	PA	biolrep1	DAG	162.631	0.851299		137.607	230	PA	biolrep1	PA	147.648	0.93199
PC	calsiumFluo4	biolrep1	150	198.247	194.712	1.01816		130.792	70	PA	biolrep1	DAG	150.02	0.871836		523.233	240	PA	biolrep1	PA	624.813	0.837424
PC	calsiumFluo4	biolrep1	160	200.325	194.712	1.02883		136.323	80	PA	biolrep1	DAG	162.631	0.838236		291.861	240	PA	biolrep1	PA	334.871	0.871561
PC	calsiumFluo4	biolrep1	170	201.169	194.712	1.03316		130.022	80	PA	biolrep1	DAG	150.02	0.866703		226.745	240	PA	biolrep1	PA	265.187	0.855036
PC	calsiumFluo4	biolrep1	180	202.122	194.712	1.03805		134.659	90	PA	biolrep1	DAG	162.631	0.828005		490.106	240	PA	biolrep1	PA	625.124	0.784013
PC	calsiumFluo4	biolrep1	190	202.461	194.712	1.03979		131.031	90	PA	biolrep1	DAG	150.02	0.873427		137.8	240	PA	biolrep1	PA	147.648	0.933295
PC	calsiumFluo4	biolrep1	200	203.29	194.712	1.04405		134.688	100	PA	biolrep1	DAG	162.631	0.828181		531.649	250	PA	biolrep1	PA	624.813	0.850893
PC	calsiumFluo4	biolrep1	210	203.791	194.712	1.04663		131.185	100	PA	biolrep1	DAG	150.02	0.874455		291.078	250	PA	biolrep1	PA	334.871	0.869222
PC	calsiumFluo4	biolrep1	220	203.779	194.712	1.04656		134.837	110	PA	biolrep1	DAG	162.631	0.829098		230.108	250	PA	biolrep1	PA	265.187	0.867718
PC	calsiumFluo4	biolrep1	230	204.55	194.712	1.05052		131.553	110	PA	biolrep1	DAG	150.02	0.876904		498.071	250	PA	biolrep1	PA	625.124	0.796755
PC	calsiumFluo4	biolrep1	240	205.015	194.712	1.05291		134.095	120	PA	biolrep1	DAG	162.631	0.824532		137.852	250	PA	biolrep1	PA	147.648	0.933652
PC	calsiumFluo4	biolrep1	250	205.078	194.712	1.05324		131.272	120	PA	biolrep1	DAG	150.02	0.875034		510.335	260	PA	biolrep1	PA	624.813	0.81678
PC	calsiumFluo4	biolrep1	260	204.983	194.712	1.05275		133.5	130	PA	biolrep1	DAG	162.631	0.820878		285.402	260	PA	biolrep1	PA	334.871	0.852273
PC	calsiumFluo4	biolrep1	270	205.985	194.712	1.05789		131.476	130	PA	biolrep1	DAG	150.02	0.876395		225.173	260	PA	biolrep1	PA	265.187	0.849108
PC	calsiumFluo4	biolrep1	280	206.45	194.712	1.06028		133.314	140	PA	biolrep1	DAG	162.631	0.819729		478.442	260	PA	biolrep1	PA	625.124	0.765356
PC	calsiumFluo4	biolrep1	290	206.345	194.712	1.05974		131.559	140	PA	biolrep1	DAG	150.02	0.876944		136.075	260	PA	biolrep1	PA	147.648	0.921617
PC	calsiumFluo4	biolrep1	300	207.039	194.712	1.06331		133.102	150	PA	biolrep1	DAG	162.631	0.818428		529.122	270	PA	biolrep1	PA	624.813	0.846848
PC	calsiumFluo4	biolrep1	310	207.173	194.712	1.06399		131.541	150	PA	biolrep1	DAG	150.02	0.876827		286.966	270	PA	biolrep1	PA	334.871	0.856945
PC	calsiumFluo4	biolrep1	320	206.622	194.712	1.06117		133.058	160	PA	biolrep1	DAG	162.631	0.818156		229.418	270	PA	biolrep1	PA	265.187	0.865115
PC	calsiumFluo4	biolrep1	330	206.431	194.712	1.06018		130.486	160	PA	biolrep1	DAG	150.02	0.869796		491.038	270	PA	biolrep1	PA	625.124	0.785504
PC	calsiumFluo4	biolrep1	340	207.286	194.712	1.06458		133.3	170	PA	biolrep1	DAG	162.631	0.819647		137.828	270	PA	biolrep1	PA	147.648	0.933488
PC	calsiumFluo4	biolrep1	0	213.867	213.867	1		131.227	170	PA	biolrep1	DAG	150.02	0.874732		518.41	280	PA	biolrep1	PA	624.813	0.829704
PC	calsiumFluo4	biolrep1	10	213.732	213.867	0.999371		132.695	180	PA	biolrep1	DAG	162.631	0.815929		286.616	280	PA	biolrep1	PA	334.871	0.855899
PC	calsiumFluo4	biolrep1	20	210.129	213.867	0.982521		131.183	180	PA	biolrep1	DAG	150.02	0.874442		224.543	280	PA	biolrep1	PA	265.187	0.846733
PC	calsiumFluo4	biolrep1	30	207.19	213.867	0.968782		133.614	190	PA	biolrep1	DAG	162.631	0.821575		479.474	280	PA	biolrep1	PA	625.124	0.767006
PC	calsiumFluo4	biolrep1	40	206.405	213.867	0.965108		132.369	190	PA	biolrep1	DAG	150.02	0.882345		137.032	280	PA	biolrep1	PA	147.648	0.928096
PC	calsiumFluo4	biolrep1	50	189.55	213.867	0.886298		133.55	200	PA	biolrep1	DAG	162.631	0.821186		533.838	290	PA	biolrep1	PA	624.813	0.854396
PC	calsiumFluo4	biolrep1	60	191.205	213.867	0.894038		131.208	200	PA	biolrep1	DAG	150.02	0.874604		287.828	290	PA	biolrep1	PA	334.871	0.85952
PC	calsiumFluo4	biolrep1	70	190.221	213.867	0.889435		133.438	210	PA	biolrep1	DAG	162.631	0.820493		229.109	290	PA	biolrep1	PA	265.187	0.863953
PC	calsiumFluo4	biolrep1	80	185.311	213.867	0.866477		132.305	210	PA	biolrep1	DAG	150.02	0.881918		485.152	290	PA	biolrep1	PA	625.124	0.776089
PC	calsiumFluo4	biolrep1	90	184.702	213.867	0.863633		133.779	220	PA	biolrep1	DAG	162.631	0.82259		138.065	290	PA	biolrep1	PA	147.648	0.935091
PC	calsiumFluo4	biolrep1	100	184.137	213.867	0.860988		131.909	220	PA	biolrep1	DAG	150.02	0.879279		529.27	300	PA	biolrep1	PA	624.813	0.847086
PC	calsiumFluo4	biolrep1	110	182.835	213.867	0.854903		133.05	230	PA	biolrep1	DAG	162.631	0.818112		284.418	300	PA	biolrep1	PA	334.871	0.849335
PC	calsiumFluo4	biolrep1	120	183.841	213.867	0.859603		132.913	230	PA	biolrep1	DAG	150.02	0.885968		229.072	300	PA	biolrep1	PA	265.187	0.863812
PC	calsiumFluo4	biolrep1	130	184.467	213.867	0.862532		133.689	240	PA	biolrep1	DAG	162.631	0.822038		485.241	300	PA	biolrep1	PA	625.124	0.776231
PC	calsiumFluo4	biolrep1	140	186.488	213.867	0.871982		131.823	240	PA	biolrep1	DAG	150.02	0.878703		137.461	300	PA	biolrep1	PA	147.648	0.931002
PC	calsiumFluo4	biolrep1	150	188.125	213.867	0.879635		133.576	250	PA	biolrep1	DAG	162.631	0.821342		527.415	310	PA	biolrep1	PA	624.813	0.844117
PC	calsiumFluo4	biolrep1	160	189.098	213.867	0.884188		131.916	250	PA	biolrep1	DAG	150.02	0.879324		285.534	310	PA	biolrep1	PA	334.871	0.852669
PC	calsiumFluo4	biolrep1	170	187.81	213.867	0.878165		133.985	260	PA	biolrep1	DAG	162.631	0.823856		228.766	310	PA	biolrep1	PA	265.187	0.862659
PC	calsiumFluo4	biolrep1	180	190.224	213.867	0.889451		132.808	260	PA	biolrep1	DAG	150.02	0.885269		485.286	310	PA	biolrep1	PA	625.124	0.776304
PC	calsiumFluo4	biolrep1	190	188.891	213.867	0.883216		134.112	270	PA	biolrep1	DAG	162.631	0.824637		137.363	310	PA	biolrep1	PA	147.648	0.930339
PC	calsiumFluo4	biolrep1	200	188.548	213.867	0.881616		132.68	270	PA	biolrep1	DAG	150.02	0.88442		508.694	320	PA	biolrep1	PA	624.813	0.814154
PC	calsiumFluo4	biolrep1	210	189.793	213.867	0.887434		133.79	280	PA	biolrep1	DAG	162.631	0.822657		283.167	320	PA	biolrep1	PA	334.871	0.8456
PC	calsiumFluo4	biolrep1	220	188.788	213.867	0.882738		133.05	280	PA	biolrep1	DAG	150.02	0.886881		222.273	320	PA	biolrep1	PA	265.187	0.838172
PC	calsiumFluo4	biolrep1	230	189.707	213.867	0.887033		134.176	290	PA	biolrep1	DAG	162.631	0.825031		478.899	320	PA	biolrep1	PA	625.124	0.766086
PC	calsiumFluo4	biolrep1	240	189.771	213.867	0.887332		134.033	290	PA	biolrep1	DAG	150.02	0.893437		136.591	320	PA	biolrep1	PA	147.648	0.925113
PC	calsiumFluo4	biolrep1	250	189.169	213.867	0.884517		135.309	300	PA	biolrep1	DAG	162.631	0.832		525.433	330	PA	biolrep1	PA	624.813	0.840944
PC	calsiumFluo4	biolrep1	260	190.38	213.867	0.890179		134.138	300	PA	biolrep1	DAG	150.02	0.894134		283.874	330	PA	biolrep1	PA	334.871	0.847711
PC	calsiumFluo4	biolrep1	270	190.943	213.867	0.89281		135.014	310	PA	biolrep1	DAG	162.631	0.830184		228.038	330	PA	biolrep1	PA	265.187	0.859913
PC	calsiumFluo4	biolrep1	280	191.033	213.867	0.893231		134.859	310	PA	biolrep1	DAG	150.02	0.898942		495.721	330	PA	biolrep1	PA	625.124	0.792995
PC	calsiumFluo4	biolrep1	290	189.14	213.867	0.884383		134.832	320	PA	biolrep1	DAG	162.631	0.829066		137.959	330	PA	biolrep1	PA	147.648	0.934374
PC	calsiumFluo4	biolrep1	300	191.175	213.867	0.893899		135.025	320	PA	biolrep1	DAG	150.02	0.900052		517.322	340	PA	biolrep1	PA	624.813	0.827963
PC	calsiumFluo4	biolrep1	310	191.687	213.867	0.896292		135.292	330	PA	biolrep1	DAG	162.631	0.831895		277.983	340	PA	biolrep1	PA	334.871	0.830119
PC	calsiumFluo4	biolrep1	320	190.355	213.867	0.890064		135.422	330	PA	biolrep1	DAG	150.02	0.902697		230.119	340	PA	biolrep1	PA	265.187	0.86776
PC	calsiumFluo4	biolrep1	330	190.696	213.867	0.891658		136.027	340	PA	biolrep1	DAG	162.631	0.836417		491.501	340	PA	biolrep1	PA	625.124	0.786246
PC	calsiumFluo4	biolrep1	340	193.072	213.867	0.902769		134.981	340	PA	biolrep1	DAG	150.02	0.899755		137.39	340	PA	biolrep1	PA	147.648	0.930522
PC	calsiumFluo4	biolrep1	0	216	216	1		565.112	0	PA	biolrep1	DAG	565.112	1		238.904	0	PA	biolrep1	PA	238.904	1
PC	calsiumFluo4	biolrep1	10	217.941	216	1.00899		259.972	0	PA	biolrep1	DAG	259.972	1		551.664	0	PA	biolrep1	PA	551.664	1
PC	calsiumFluo4	biolrep1	20	222.031	216	1.02792		283.727	0	PA	biolrep1	DAG	283.727	1		205.52	0	PA	biolrep1	PA	205.52	1
PC	calsiumFluo4	biolrep1	30	230.736	216	1.06822		566.364	10	PA	biolrep1	DAG	565.112	1.00222		236.041	10	PA	biolrep1	PA	238.904	0.988016
PC	calsiumFluo4	biolrep1	40	234.917	216	1.08758		258.54	10	PA	biolrep1	DAG	259.972	0.994492		565.962	10	PA	biolrep1	PA	551.664	1.02592
PC	calsiumFluo4	biolrep1	50	226.383	216	1.04807		284.53	10	PA	biolrep1	DAG	283.727	1.00283		212.35	10	PA	biolrep1	PA	205.52	1.03323
PC	calsiumFluo4	biolrep1	60	227.918	216	1.05518		556.837	20	PA	biolrep1	DAG	565.112	0.985357		237.314	20	PA	biolrep1	PA	238.904	0.993344
PC	calsiumFluo4	biolrep1	70	221.426	216	1.02512		261.5	20	PA	biolrep1	DAG	259.972	1.00588		563.784	20	PA	biolrep1	PA	551.664	1.02197
PC	calsiumFluo4	biolrep1	80	213.611	216	0.988941		286.539	20	PA	biolrep1	DAG	283.727	1.00991		211.013	20	PA	biolrep1	PA	205.52	1.02672
PC	calsiumFluo4	biolrep1	90	206.399	216	0.955551		562.308	30	PA	biolrep1	DAG	565.112	0.995039		237.857	30	PA	biolrep1	PA	238.904	0.995618
PC	calsiumFluo4	biolrep1	100	203.675	216	0.942942		262.754	30	PA	biolrep1	DAG	259.972	1.0107		562.362	30	PA	biolrep1	PA	551.664	1.01939
PC	calsiumFluo4	biolrep1	110	201.768	216	0.934113		288.513	30	PA	biolrep1	DAG	283.727	1.01687		212.309	30	PA	biolrep1	PA	205.52	1.03303
PC	calsiumFluo4	biolrep1	120	200.13	216	0.926529		563.849	40	PA	biolrep1	DAG	565.112	0.997766		238.774	40	PA	biolrep1	PA	238.904	0.999457
PC	calsiumFluo4	biolrep1	130	200.231	216	0.926996		263.67	40	PA	biolrep1	DAG	259.972	1.01422		557.468	40	PA	biolrep1	PA	551.664	1.01052
PC	calsiumFluo4	biolrep1	140	200.341	216	0.927505		289.001	40	PA	biolrep1	DAG	283.727	1.01859		209.159	40	PA	biolrep1	PA	205.52	1.0177
PC	calsiumFluo4	biolrep1	150	200.705	216	0.929193		454.032	50	PA	biolrep1	DAG	565.112	0.803438		237.328	50	PA	biolrep1	PA	238.904	0.993402
PC	calsiumFluo4	biolrep1	160	201.235	216	0.931644		222.329	50	PA	biolrep1	DAG	259.972	0.855202		582.506	50	PA	biolrep1	PA	551.664	1.05591
PC	calsiumFluo4	biolrep1	170	201.486	216	0.932806		243.708	50	PA	biolrep1	DAG	283.727	0.858954		215.506	50	PA	biolrep1	PA	205.52	1.04859
PC	calsiumFluo4	biolrep1	180	201.894	216	0.934696		411.735	60	PA	biolrep1	DAG	565.112	0.72859		237.25	60	PA	biolrep1	PA	238.904	0.993077
PC	calsiumFluo4	biolrep1	190	202.275	216	0.936459		213.537	60	PA	biolrep1	DAG	259.972	0.821385		582.706	60	PA	biolrep1	PA	551.664	1.05627
PC	calsiumFluo4	biolrep1	200	200.934	216	0.93025		232.735	60	PA	biolrep1	DAG	283.727	0.820279		215.702	60	PA	biolrep1	PA	205.52	1.04954
PC	calsiumFluo4	biolrep1	210	201.087	216	0.93096		394.436	70	PA	biolrep1	DAG	565.112	0.697979		233.175	70	PA	biolrep1	PA	238.904	0.976019
PC	calsiumFluo4	biolrep1	220	203.785	216	0.943451		215.938	70	PA	biolrep1	DAG	259.972	0.830619		566.162	70	PA	biolrep1	PA	551.664	1.02628
PC	calsiumFluo4	biolrep1	230	203.795	216	0.943495		233.395	70	PA	biolrep1	DAG	283.727	0.822606		207.804	70	PA	biolrep1	PA	205.52	1.01111
PC	calsiumFluo4	biolrep1	240	203.532	216	0.942279		385.055	80	PA	biolrep1	DAG	565.112	0.681378		231.13	80	PA	biolrep1	PA	238.904	0.96746
PC	calsiumFluo4	biolrep1	250	203.027	216	0.939943		217.233	80	PA	biolrep1	DAG	259.972	0.835598		559.302	80	PA	biolrep1	PA	551.664	1.01385
PC	calsiumFluo4	biolrep1	260	203.15	216	0.940511		230.066	80	PA	biolrep1	DAG	283.727	0.81087		205.091	80	PA	biolrep1	PA	205.52	0.99791
PC	calsiumFluo4	biolrep1	270	203.458	216	0.941936		383.339	90	PA	biolrep1	DAG	565.112	0.678343		227.884	90	PA	biolrep1	PA	238.904	0.953875
PC	calsiumFluo4	biolrep1	280	204.332	216	0.94598		218.482	90	PA	biolrep1	DAG	259.972	0.840406		556.251	90	PA	biolrep1	PA	551.664	1.00831
PC	calsiumFluo4	biolrep1	290	203.782	216	0.943437		225.318	90	PA	biolrep1	DAG	283.727	0.794137		205.744	90	PA	biolrep1	PA	205.52	1.00109
PC	calsiumFluo4	biolrep1	300	204.441	216	0.946487		382.119	100	PA	biolrep1	DAG	565.112	0.676183		224.082	100	PA	biolrep1	PA	238.904	0.937959
PC	calsiumFluo4	biolrep1	310	204.972	216	0.948944		220.764	100	PA	biolrep1	DAG	259.972	0.849181		537.918	100	PA	biolrep1	PA	551.664	0.975083
PC	calsiumFluo4	biolrep1	320	206.525	216	0.956133		224.196	100	PA	biolrep1	DAG	283.727	0.790184		198.96	100	PA	biolrep1	PA	205.52	0.968082
PC	calsiumFluo4	biolrep1	330	205.857	216	0.953041		382.242	110	PA	biolrep1	DAG	565.112	0.676401		220.458	110	PA	biolrep1	PA	238.904	0.92279
PC	calsiumFluo4	biolrep1	340	208.336	216	0.964519		223.213	110	PA	biolrep1	DAG	259.972	0.858603		536.124	110	PA	biolrep1	PA	551.664	0.971831
PE	calsiumFluo4	biolrep1	0	208.485	208.485	1		221.4	110	PA	biolrep1	DAG	283.727	0.780329		199.565	110	PA	biolrep1	PA	205.52	0.971022
PE	calsiumFluo4	biolrep1	10	209.442	208.485	1.00459		380.921	120	PA	biolrep1	DAG	565.112	0.674064		220.551	120	PA	biolrep1	PA	238.904	0.923179
PE	calsiumFluo4	biolrep1	20	208.303	208.485	0.999124		223.159	120	PA	biolrep1	DAG	259.972	0.858396		520.105	120	PA	biolrep1	PA	551.664	0.942793
PE	calsiumFluo4	biolrep1	30	211.575	208.485	1.01482		220.739	120	PA	biolrep1	DAG	283.727	0.778		193.53	120	PA	biolrep1	PA	205.52	0.941659
PE	calsiumFluo4	biolrep1	40	213.331	208.485	1.02324		377.565	130	PA	biolrep1	DAG	565.112	0.668125		216.868	130	PA	biolrep1	PA	238.904	0.907763
PE	calsiumFluo4	biolrep1	50	205.504	208.485	0.9857		220.841	130	PA	biolrep1	DAG	259.972	0.849478		519.667	130	PA	biolrep1	PA	551.664	0.942
PE	calsiumFluo4	biolrep1	60	203.851	208.485	0.97777		217.534	130	PA	biolrep1	DAG	283.727	0.766701		194.219	130	PA	biolrep1	PA	205.52	0.945009
PE	calsiumFluo4	biolrep1	70	202.049	208.485	0.969129		378.778	140	PA	biolrep1	DAG	565.112	0.670271		214.978	140	PA	biolrep1	PA	238.904	0.89985
PE	calsiumFluo4	biolrep1	80	201.899	208.485	0.968407		223.515	140	PA	biolrep1	DAG	259.972	0.859765		512.481	140	PA	biolrep1	PA	551.664	0.928974
PE	calsiumFluo4	biolrep1	90	203.448	208.485	0.975837		218.007	140	PA	biolrep1	DAG	283.727	0.76837		192.803	140	PA	biolrep1	PA	205.52	0.938121
PE	calsiumFluo4	biolrep1	100	204.261	208.485	0.979739		380.078	150	PA	biolrep1	DAG	565.112	0.672572		214.44	150	PA	biolrep1	PA	238.904	0.897597
PE	calsiumFluo4	biolrep1	110	206.183	208.485	0.988957		223.148	150	PA	biolrep1	DAG	259.972	0.858351		499.664	150	PA	biolrep1	PA	551.664	0.905741
PE	calsiumFluo4	biolrep1	120	206.036	208.485	0.988252		216.861	150	PA	biolrep1	DAG	283.727	0.764329		188.196	150	PA	biolrep1	PA	205.52	0.915705
PE	calsiumFluo4	biolrep1	130	206.986	208.485	0.99281		377.417	160	PA	biolrep1	DAG	565.112	0.667864		211.665	160	PA	biolrep1	PA	238.904	0.885985
PE	calsiumFluo4	biolrep1	140	208.228	208.485	0.998764		221.812	160	PA	biolrep1	DAG	259.972	0.853213		497.193	160	PA	biolrep1	PA	551.664	0.901261
PE	calsiumFluo4	biolrep1	150	210.352	208.485	1.00895		214.408	160	PA	biolrep1	DAG	283.727	0.755685		191.666	160	PA	biolrep1	PA	205.52	0.932591
PE	calsiumFluo4	biolrep1	160	209.484	208.485	1.00479		377.322	170	PA	biolrep1	DAG	565.112	0.667696		209.694	170	PA	biolrep1	PA	238.904	0.877735
PE	calsiumFluo4	biolrep1	170	210.863	208.485	1.01141		223.409	170	PA	biolrep1	DAG	259.972	0.859357		488.161	170	PA	biolrep1	PA	551.664	0.884889
PE	calsiumFluo4	biolrep1	180	211.977	208.485	1.01675		214.434	170	PA	biolrep1	DAG	283.727	0.755777		191.144	170	PA	biolrep1	PA	205.52	0.93005
PE	calsiumFluo4	biolrep1	190	210.354	208.485	1.00896		382.37	180	PA	biolrep1	DAG	565.112	0.676627		206.756	180	PA	biolrep1	PA	238.904	0.865437
PE	calsiumFluo4	biolrep1	200	210.408	208.485	1.00922		225.078	180	PA	biolrep1	DAG	259.972	0.865776		477.574	180	PA	biolrep1	PA	551.664	0.865699
PE	calsiumFluo4	biolrep1	210	212.775	208.485	1.02058		217.045	180	PA	biolrep1	DAG	283.727	0.764977		188.634	180	PA	biolrep1	PA	205.52	0.917835
PE	calsiumFluo4	biolrep1	220	211.922	208.485	1.01648		376.758	190	PA	biolrep1	DAG	565.112	0.666697		206.62	190	PA	biolrep1	PA	238.904	0.864867
PE	calsiumFluo4	biolrep1	230	211.254	208.485	1.01328		222.239	190	PA	biolrep1	DAG	259.972	0.854854		470.244	190	PA	biolrep1	PA	551.664	0.852411
PE	calsiumFluo4	biolrep1	240	210.882	208.485	1.0115		212.779	190	PA	biolrep1	DAG	283.727	0.749943		185.648	190	PA	biolrep1	PA	205.52	0.903308
PE	calsiumFluo4	biolrep1	250	210.873	208.485	1.01145		378	200	PA	biolrep1	DAG	565.112	0.668895		204.241	200	PA	biolrep1	PA	238.904	0.854909
PE	calsiumFluo4	biolrep1	260	211.834	208.485	1.01606		223.806	200	PA	biolrep1	DAG	259.972	0.860884		462.671	200	PA	biolrep1	PA	551.664	0.838684
PE	calsiumFluo4	biolrep1	270	212.779	208.485	1.02059		215.313	200	PA	biolrep1	DAG	283.727	0.758875		187.49	200	PA	biolrep1	PA	205.52	0.912268
PE	calsiumFluo4	biolrep1	280	212.791	208.485	1.02065		376.262	210	PA	biolrep1	DAG	565.112	0.665818		204.402	210	PA	biolrep1	PA	238.904	0.855581
PE	calsiumFluo4	biolrep1	290	213.945	208.485	1.02619		222.187	210	PA	biolrep1	DAG	259.972	0.854658		460.17	210	PA	biolrep1	PA	551.664	0.83415
PE	calsiumFluo4	biolrep1	300	214.041	208.485	1.02665		214.321	210	PA	biolrep1	DAG	283.727	0.755377		186.672	210	PA	biolrep1	PA	205.52	0.908289
PE	calsiumFluo4	biolrep1	310	214.288	208.485	1.02783		378.378	220	PA	biolrep1	DAG	565.112	0.669564		203.032	220	PA	biolrep1	PA	238.904	0.849848
PE	calsiumFluo4	biolrep1	320	214.156	208.485	1.0272		223.622	220	PA	biolrep1	DAG	259.972	0.860176		451.638	220	PA	biolrep1	PA	551.664	0.818684
PE	calsiumFluo4	biolrep1	330	214.306	208.485	1.02792		216.449	220	PA	biolrep1	DAG	283.727	0.762878		187.167	220	PA	biolrep1	PA	205.52	0.910701
PE	calsiumFluo4	biolrep1	340	215.699	208.485	1.0346		377.23	230	PA	biolrep1	DAG	565.112	0.667532		201.97	230	PA	biolrep1	PA	238.904	0.845403
PE	calsiumFluo4	biolrep1	0	192.38	192.38	1		222.892	230	PA	biolrep1	DAG	259.972	0.857367		435.352	230	PA	biolrep1	PA	551.664	0.789162
PE	calsiumFluo4	biolrep1	10	194.611	192.38	1.0116		214.55	230	PA	biolrep1	DAG	283.727	0.756186		182.874	230	PA	biolrep1	PA	205.52	0.889811
PE	calsiumFluo4	biolrep1	20	195.121	192.38	1.01425		378.19	240	PA	biolrep1	DAG	565.112	0.669231		202.745	240	PA	biolrep1	PA	238.904	0.848648
PE	calsiumFluo4	biolrep1	30	195.602	192.38	1.01675		223.425	240	PA	biolrep1	DAG	259.972	0.85942		440.704	240	PA	biolrep1	PA	551.664	0.798863
PE	calsiumFluo4	biolrep1	40	194.714	192.38	1.01213		214.838	240	PA	biolrep1	DAG	283.727	0.7572		185.288	240	PA	biolrep1	PA	205.52	0.901557
PE	calsiumFluo4	biolrep1	50	194.886	192.38	1.01303		380.536	250	PA	biolrep1	DAG	565.112	0.673381		205.759	250	PA	biolrep1	PA	238.904	0.861263
PE	calsiumFluo4	biolrep1	60	197.095	192.38	1.02451		225.569	250	PA	biolrep1	DAG	259.972	0.867664		439.682	250	PA	biolrep1	PA	551.664	0.79701
PE	calsiumFluo4	biolrep1	70	197.734	192.38	1.02783		217.897	250	PA	biolrep1	DAG	283.727	0.767981		181.407	250	PA	biolrep1	PA	205.52	0.88267
PE	calsiumFluo4	biolrep1	80	197.738	192.38	1.02785		379.331	260	PA	biolrep1	DAG	565.112	0.67125		204.365	260	PA	biolrep1	PA	238.904	0.855429
PE	calsiumFluo4	biolrep1	90	201.684	192.38	1.04836		225.031	260	PA	biolrep1	DAG	259.972	0.865595		439.112	260	PA	biolrep1	PA	551.664	0.795979
PE	calsiumFluo4	biolrep1	100	196.77	192.38	1.02282		217.152	260	PA	biolrep1	DAG	283.727	0.765355		181.397	260	PA	biolrep1	PA	205.52	0.882623
PE	calsiumFluo4	biolrep1	110	196.081	192.38	1.01924		378.591	270	PA	biolrep1	DAG	565.112	0.669941		204.31	270	PA	biolrep1	PA	238.904	0.855197
PE	calsiumFluo4	biolrep1	120	194.911	192.38	1.01315		223.437	270	PA	biolrep1	DAG	259.972	0.859464		441.458	270	PA	biolrep1	PA	551.664	0.80023
PE	calsiumFluo4	biolrep1	130	196.374	192.38	1.02076		216.83	270	PA	biolrep1	DAG	283.727	0.764222		185.02	270	PA	biolrep1	PA	205.52	0.90025
PE	calsiumFluo4	biolrep1	140	199.521	192.38	1.03712		379.192	280	PA	biolrep1	DAG	565.112	0.671003		204.688	280	PA	biolrep1	PA	238.904	0.856781
PE	calsiumFluo4	biolrep1	150	197.334	192.38	1.02575		225.383	280	PA	biolrep1	DAG	259.972	0.86695		441.933	280	PA	biolrep1	PA	551.664	0.801091
PE	calsiumFluo4	biolrep1	160	199.885	192.38	1.03901		218.272	280	PA	biolrep1	DAG	283.727	0.769302		182.932	280	PA	biolrep1	PA	205.52	0.890092
PE	calsiumFluo4	biolrep1	170	201.074	192.38	1.04519		380.267	290	PA	biolrep1	DAG	565.112	0.672907		205.533	290	PA	biolrep1	PA	238.904	0.860315
PE	calsiumFluo4	biolrep1	180	200.884	192.38	1.0442		225.589	290	PA	biolrep1	DAG	259.972	0.867741		447.272	290	PA	biolrep1	PA	551.664	0.810769
PE	calsiumFluo4	biolrep1	190	202.395	192.38	1.05205		218.765	290	PA	biolrep1	DAG	283.727	0.771043		184.014	290	PA	biolrep1	PA	205.52	0.895357
PE	calsiumFluo4	biolrep1	200	200.376	192.38	1.04156		380.927	300	PA	biolrep1	DAG	565.112	0.674073		205.701	300	PA	biolrep1	PA	238.904	0.861019
PE	calsiumFluo4	biolrep1	210	199.186	192.38	1.03538		227.156	300	PA	biolrep1	DAG	259.972	0.87377		439.842	300	PA	biolrep1	PA	551.664	0.7973
PE	calsiumFluo4	biolrep1	220	202.84	192.38	1.05437		219.459	300	PA	biolrep1	DAG	283.727	0.773487		181.42	300	PA	biolrep1	PA	205.52	0.882737
PE	calsiumFluo4	biolrep1	230	203.767	192.38	1.05919		383.73	310	PA	biolrep1	DAG	565.112	0.679035		204.097	310	PA	biolrep1	PA	238.904	0.854304
PE	calsiumFluo4	biolrep1	240	201.601	192.38	1.04793		228.859	310	PA	biolrep1	DAG	259.972	0.880318		440.596	310	PA	biolrep1	PA	551.664	0.798667
PE	calsiumFluo4	biolrep1	250	201.535	192.38	1.04759		222.527	310	PA	biolrep1	DAG	283.727	0.7843		182.478	310	PA	biolrep1	PA	205.52	0.887883
PE	calsiumFluo4	biolrep1	260	203.257	192.38	1.05654		383.144	320	PA	biolrep1	DAG	565.112	0.677996		204.771	320	PA	biolrep1	PA	238.904	0.857125
PE	calsiumFluo4	biolrep1	270	201.507	192.38	1.04744		228.756	320	PA	biolrep1	DAG	259.972	0.879924		438.712	320	PA	biolrep1	PA	551.664	0.795253
PE	calsiumFluo4	biolrep1	280	204.036	192.38	1.06059		222.243	320	PA	biolrep1	DAG	283.727	0.783298		180.921	320	PA	biolrep1	PA	205.52	0.880307
PE	calsiumFluo4	biolrep1	290	201.424	192.38	1.04701		383.549	330	PA	biolrep1	DAG	565.112	0.678714		204.317	330	PA	biolrep1	PA	238.904	0.855228
PE	calsiumFluo4	biolrep1	300	201.857	192.38	1.04926		229.591	330	PA	biolrep1	DAG	259.972	0.883137		448.187	330	PA	biolrep1	PA	551.664	0.812428
PE	calsiumFluo4	biolrep1	310	202.554	192.38	1.05288		222.922	330	PA	biolrep1	DAG	283.727	0.785693		186.537	330	PA	biolrep1	PA	205.52	0.907633
PE	calsiumFluo4	biolrep1	320	202.491	192.38	1.05255		381.683	340	PA	biolrep1	DAG	565.112	0.675411		203.308	340	PA	biolrep1	PA	238.904	0.851002
PE	calsiumFluo4	biolrep1	330	205.237	192.38	1.06683		228.485	340	PA	biolrep1	DAG	259.972	0.878881		436.999	340	PA	biolrep1	PA	551.664	0.792148
PE	calsiumFluo4	biolrep1	340	205.434	192.38	1.06785		223.062	340	PA	biolrep1	DAG	283.727	0.786186		183.468	340	PA	biolrep1	PA	205.52	0.892698
PE	calsiumFluo4	biolrep1	0	202.636	202.636	1		575.66	0	PA	biolrep1	DAG	575.66	1		126.575	0	PA	biolrep1	PA	126.575	1
PE	calsiumFluo4	biolrep1	10	203.582	202.636	1.00467		537.742	0	PA	biolrep1	DAG	537.742	1		118.892	0	PA	biolrep1	PA	118.892	1
PE	calsiumFluo4	biolrep1	20	204.195	202.636	1.00769		568.747	0	PA	biolrep1	DAG	568.747	1		138.398	0	PA	biolrep1	PA	138.398	1
PE	calsiumFluo4	biolrep1	30	203.598	202.636	1.00474		1360.2	0	PA	biolrep1	DAG	1360.2	1		126.757	10	PA	biolrep1	PA	126.575	1.00144
PE	calsiumFluo4	biolrep1	40	203.073	202.636	1.00215		582.866	10	PA	biolrep1	DAG	575.66	1.01252		118.742	10	PA	biolrep1	PA	118.892	0.99874
PE	calsiumFluo4	biolrep1	50	199.147	202.636	0.98278		561.144	10	PA	biolrep1	DAG	537.742	1.04352		139.338	10	PA	biolrep1	PA	138.398	1.00679
PE	calsiumFluo4	biolrep1	60	202.97	202.636	1.00165		593.341	10	PA	biolrep1	DAG	568.747	1.04324		127.327	20	PA	biolrep1	PA	126.575	1.00594
PE	calsiumFluo4	biolrep1	70	203.541	202.636	1.00447		1398.99	10	PA	biolrep1	DAG	1360.2	1.02852		119.381	20	PA	biolrep1	PA	118.892	1.00411
PE	calsiumFluo4	biolrep1	80	202.567	202.636	0.999657		601.57	20	PA	biolrep1	DAG	575.66	1.04501		139.301	20	PA	biolrep1	PA	138.398	1.00653
PE	calsiumFluo4	biolrep1	90	202.662	202.636	1.00013		553.467	20	PA	biolrep1	DAG	537.742	1.02924		127.457	30	PA	biolrep1	PA	126.575	1.00697
PE	calsiumFluo4	biolrep1	100	202.738	202.636	1.0005		570.002	20	PA	biolrep1	DAG	568.747	1.00221		119.143	30	PA	biolrep1	PA	118.892	1.00211
PE	calsiumFluo4	biolrep1	110	203.97	202.636	1.00658		1432.49	20	PA	biolrep1	DAG	1360.2	1.05315		139.057	30	PA	biolrep1	PA	138.398	1.00476
PE	calsiumFluo4	biolrep1	120	202.146	202.636	0.997579		593.233	30	PA	biolrep1	DAG	575.66	1.03053		127.715	40	PA	biolrep1	PA	126.575	1.00901
PE	calsiumFluo4	biolrep1	130	202.274	202.636	0.99821		551.983	30	PA	biolrep1	DAG	537.742	1.02648		118.357	40	PA	biolrep1	PA	118.892	0.995497
PE	calsiumFluo4	biolrep1	140	203.068	202.636	1.00213		560.77	30	PA	biolrep1	DAG	568.747	0.985975		138.244	40	PA	biolrep1	PA	138.398	0.998888
PE	calsiumFluo4	biolrep1	150	203.777	202.636	1.00563		1434.59	30	PA	biolrep1	DAG	1360.2	1.05469		128.118	50	PA	biolrep1	PA	126.575	1.01219
PE	calsiumFluo4	biolrep1	160	204.697	202.636	1.01017		602.429	40	PA	biolrep1	DAG	575.66	1.0465		119.797	50	PA	biolrep1	PA	118.892	1.00761
PE	calsiumFluo4	biolrep1	170	203.582	202.636	1.00467		559.616	40	PA	biolrep1	DAG	537.742	1.04068		136.548	50	PA	biolrep1	PA	138.398	0.986634
PE	calsiumFluo4	biolrep1	180	203.279	202.636	1.00317		569.754	40	PA	biolrep1	DAG	568.747	1.00177		124.826	60	PA	biolrep1	PA	126.575	0.986186
PE	calsiumFluo4	biolrep1	190	207.701	202.636	1.02499		1450.53	40	PA	biolrep1	DAG	1360.2	1.06641		117.03	60	PA	biolrep1	PA	118.892	0.984336
PE	calsiumFluo4	biolrep1	200	206.495	202.636	1.01904		541.888	50	PA	biolrep1	DAG	575.66	0.941333		133.559	60	PA	biolrep1	PA	138.398	0.965036
PE	calsiumFluo4	biolrep1	210	207.53	202.636	1.02415		493.384	50	PA	biolrep1	DAG	537.742	0.917511		123.703	70	PA	biolrep1	PA	126.575	0.977313
PE	calsiumFluo4	biolrep1	220	208.378	202.636	1.02833		446.135	50	PA	biolrep1	DAG	568.747	0.784417		116.658	70	PA	biolrep1	PA	118.892	0.981209
PE	calsiumFluo4	biolrep1	230	209.123	202.636	1.03201		1099.41	50	PA	biolrep1	DAG	1360.2	0.808271		132.965	70	PA	biolrep1	PA	138.398	0.960745
PE	calsiumFluo4	biolrep1	240	209.855	202.636	1.03562		528.527	60	PA	biolrep1	DAG	575.66	0.918122		122.577	80	PA	biolrep1	PA	126.575	0.968419
PE	calsiumFluo4	biolrep1	250	211.677	202.636	1.04461		466.601	60	PA	biolrep1	DAG	537.742	0.867705		116.802	80	PA	biolrep1	PA	118.892	0.98242
PE	calsiumFluo4	biolrep1	260	212.15	202.636	1.04695		412.224	60	PA	biolrep1	DAG	568.747	0.724794		133.02	80	PA	biolrep1	PA	138.398	0.961137
PE	calsiumFluo4	biolrep1	270	211.271	202.636	1.04261		1073.91	60	PA	biolrep1	DAG	1360.2	0.789527		121.489	90	PA	biolrep1	PA	126.575	0.959821
PE	calsiumFluo4	biolrep1	280	212.01	202.636	1.04626		496.085	70	PA	biolrep1	DAG	575.66	0.861767		116.394	90	PA	biolrep1	PA	118.892	0.978987
PE	calsiumFluo4	biolrep1	290	211.955	202.636	1.04599		464.087	70	PA	biolrep1	DAG	537.742	0.863029		132.596	90	PA	biolrep1	PA	138.398	0.958074
PE	calsiumFluo4	biolrep1	300	214.742	202.636	1.05974		431.403	70	PA	biolrep1	DAG	568.747	0.758515		121.044	100	PA	biolrep1	PA	126.575	0.956306
PE	calsiumFluo4	biolrep1	310	214.097	202.636	1.05656		1015.63	70	PA	biolrep1	DAG	1360.2	0.746676		116.438	100	PA	biolrep1	PA	118.892	0.979361
PE	calsiumFluo4	biolrep1	320	213.679	202.636	1.0545		490.303	80	PA	biolrep1	DAG	575.66	0.851723		131.454	100	PA	biolrep1	PA	138.398	0.949822
PE	calsiumFluo4	biolrep1	330	216.019	202.636	1.06604		465.179	80	PA	biolrep1	DAG	537.742	0.865059		121.559	110	PA	biolrep1	PA	126.575	0.960373
PE	calsiumFluo4	biolrep1	340	214.976	202.636	1.0609		424.473	80	PA	biolrep1	DAG	568.747	0.74633		115.87	110	PA	biolrep1	PA	118.892	0.974584
PE	calsiumFluo4	biolrep1	0	187.001	187.001	1		998.301	80	PA	biolrep1	DAG	1360.2	0.733938		130.792	110	PA	biolrep1	PA	138.398	0.945045
PE	calsiumFluo4	biolrep1	10	189.408	187.001	1.01288		485.711	90	PA	biolrep1	DAG	575.66	0.843745		120.457	120	PA	biolrep1	PA	126.575	0.951671
PE	calsiumFluo4	biolrep1	20	188.239	187.001	1.00662		477.199	90	PA	biolrep1	DAG	537.742	0.887412		116.128	120	PA	biolrep1	PA	118.892	0.976748
PE	calsiumFluo4	biolrep1	30	188.306	187.001	1.00698		436.386	90	PA	biolrep1	DAG	568.747	0.767276		130.649	120	PA	biolrep1	PA	138.398	0.944007
PE	calsiumFluo4	biolrep1	40	188.6	187.001	1.00856		999.404	90	PA	biolrep1	DAG	1360.2	0.734749		120.357	130	PA	biolrep1	PA	126.575	0.950879
PE	calsiumFluo4	biolrep1	50	184.55	187.001	0.986894		479.444	100	PA	biolrep1	DAG	575.66	0.832858		116.148	130	PA	biolrep1	PA	118.892	0.976923
PE	calsiumFluo4	biolrep1	60	185.557	187.001	0.992279		469.15	100	PA	biolrep1	DAG	537.742	0.872445		130.979	130	PA	biolrep1	PA	138.398	0.946396
PE	calsiumFluo4	biolrep1	70	184.045	187.001	0.984195		425.828	100	PA	biolrep1	DAG	568.747	0.748713		119.38	140	PA	biolrep1	PA	126.575	0.943161
PE	calsiumFluo4	biolrep1	80	182.903	187.001	0.978087		967.009	100	PA	biolrep1	DAG	1360.2	0.710933		115.146	140	PA	biolrep1	PA	118.892	0.968489
PE	calsiumFluo4	biolrep1	90	181.956	187.001	0.973026		480.457	110	PA	biolrep1	DAG	575.66	0.834618		130.24	140	PA	biolrep1	PA	138.398	0.941055
PE	calsiumFluo4	biolrep1	100	180.624	187.001	0.965899		464.98	110	PA	biolrep1	DAG	537.742	0.86469		119.563	150	PA	biolrep1	PA	126.575	0.944607
PE	calsiumFluo4	biolrep1	110	181.131	187.001	0.968612		419.03	110	PA	biolrep1	DAG	568.747	0.736761		115.203	150	PA	biolrep1	PA	118.892	0.968971
PE	calsiumFluo4	biolrep1	120	181.069	187.001	0.968281		943.152	110	PA	biolrep1	DAG	1360.2	0.693393		129.473	150	PA	biolrep1	PA	138.398	0.935514
PE	calsiumFluo4	biolrep1	130	180.709	187.001	0.966357		480.02	120	PA	biolrep1	DAG	575.66	0.833859		119.379	160	PA	biolrep1	PA	126.575	0.943148
PE	calsiumFluo4	biolrep1	140	180.546	187.001	0.965482		471.596	120	PA	biolrep1	DAG	537.742	0.876992		115.538	160	PA	biolrep1	PA	118.892	0.971785
PE	calsiumFluo4	biolrep1	150	181.393	187.001	0.970012		426.122	120	PA	biolrep1	DAG	568.747	0.74923		129.238	160	PA	biolrep1	PA	138.398	0.933811
PE	calsiumFluo4	biolrep1	160	181.097	187.001	0.968431		934.669	120	PA	biolrep1	DAG	1360.2	0.687157		119.093	170	PA	biolrep1	PA	126.575	0.940893
PE	calsiumFluo4	biolrep1	170	180.839	187.001	0.96705		486.255	130	PA	biolrep1	DAG	575.66	0.844691		115.513	170	PA	biolrep1	PA	118.892	0.971578
PE	calsiumFluo4	biolrep1	180	181.303	187.001	0.969534		457.881	130	PA	biolrep1	DAG	537.742	0.851487		129.925	170	PA	biolrep1	PA	138.398	0.938779
PE	calsiumFluo4	biolrep1	190	181.178	187.001	0.968865		412.322	130	PA	biolrep1	DAG	568.747	0.724965		119.716	180	PA	biolrep1	PA	126.575	0.945813
PE	calsiumFluo4	biolrep1	200	183.124	187.001	0.979268		935.757	130	PA	biolrep1	DAG	1360.2	0.687956		115.096	180	PA	biolrep1	PA	118.892	0.968071
PE	calsiumFluo4	biolrep1	210	182.629	187.001	0.976622		465.264	140	PA	biolrep1	DAG	575.66	0.808227		128.176	180	PA	biolrep1	PA	138.398	0.926136
PE	calsiumFluo4	biolrep1	220	183.847	187.001	0.983138		454.835	140	PA	biolrep1	DAG	537.742	0.845823		118.967	190	PA	biolrep1	PA	126.575	0.939894
PE	calsiumFluo4	biolrep1	230	184.188	187.001	0.98496		420.833	140	PA	biolrep1	DAG	568.747	0.73993		114.659	190	PA	biolrep1	PA	118.892	0.964396
PE	calsiumFluo4	biolrep1	240	183.429	187.001	0.980899		900.066	140	PA	biolrep1	DAG	1360.2	0.661717		128.095	190	PA	biolrep1	PA	138.398	0.925552
PE	calsiumFluo4	biolrep1	250	183.726	187.001	0.982488		465.669	150	PA	biolrep1	DAG	575.66	0.808931		118.426	200	PA	biolrep1	PA	126.575	0.935625
PE	calsiumFluo4	biolrep1	260	185.161	187.001	0.990164		458.173	150	PA	biolrep1	DAG	537.742	0.852032		115.043	200	PA	biolrep1	PA	118.892	0.967628
PE	calsiumFluo4	biolrep1	270	185.455	187.001	0.991737		425.062	150	PA	biolrep1	DAG	568.747	0.747365		128.878	200	PA	biolrep1	PA	138.398	0.931214
PE	calsiumFluo4	biolrep1	280	185.961	187.001	0.994439		891.92	150	PA	biolrep1	DAG	1360.2	0.655729		118.318	210	PA	biolrep1	PA	126.575	0.934767
PE	calsiumFluo4	biolrep1	290	186.046	187.001	0.994893		471.295	160	PA	biolrep1	DAG	575.66	0.818704		114.753	210	PA	biolrep1	PA	118.892	0.965188
PE	calsiumFluo4	biolrep1	300	186.685	187.001	0.998315		441.478	160	PA	biolrep1	DAG	537.742	0.820984		128.6	210	PA	biolrep1	PA	138.398	0.9292
PE	calsiumFluo4	biolrep1	310	188.24	187.001	1.00663		409.165	160	PA	biolrep1	DAG	568.747	0.719415		117.906	220	PA	biolrep1	PA	126.575	0.931515
PE	calsiumFluo4	biolrep1	320	187.328	187.001	1.00175		878.256	160	PA	biolrep1	DAG	1360.2	0.645683		115.219	220	PA	biolrep1	PA	118.892	0.969101
PE	calsiumFluo4	biolrep1	330	188.103	187.001	1.0059		466.093	170	PA	biolrep1	DAG	575.66	0.809666		128.65	220	PA	biolrep1	PA	138.398	0.929564
PE	calsiumFluo4	biolrep1	340	188.437	187.001	1.00768		436.607	170	PA	biolrep1	DAG	537.742	0.811926		118.56	230	PA	biolrep1	PA	126.575	0.936681
PE	calsiumFluo4	biolrep1	0	221.826	221.826	1		405.351	170	PA	biolrep1	DAG	568.747	0.712709		114.819	230	PA	biolrep1	PA	118.892	0.96574
PE	calsiumFluo4	biolrep1	10	223.69	221.826	1.0084		852.737	170	PA	biolrep1	DAG	1360.2	0.626921		128.02	230	PA	biolrep1	PA	138.398	0.92501
PE	calsiumFluo4	biolrep1	20	225.481	221.826	1.01648		445.762	180	PA	biolrep1	DAG	575.66	0.774349		118.702	240	PA	biolrep1	PA	126.575	0.937805
PE	calsiumFluo4	biolrep1	30	227.701	221.826	1.02649		442.063	180	PA	biolrep1	DAG	537.742	0.822073		114.483	240	PA	biolrep1	PA	118.892	0.962918
PE	calsiumFluo4	biolrep1	40	230.252	221.826	1.03799		420.698	180	PA	biolrep1	DAG	568.747	0.739693		127.731	240	PA	biolrep1	PA	138.398	0.922926
PE	calsiumFluo4	biolrep1	50	236.269	221.826	1.06511		831.886	180	PA	biolrep1	DAG	1360.2	0.611592		118.725	250	PA	biolrep1	PA	126.575	0.93798
PE	calsiumFluo4	biolrep1	60	236.338	221.826	1.06542		433.952	190	PA	biolrep1	DAG	575.66	0.753833		114.644	250	PA	biolrep1	PA	118.892	0.964267
PE	calsiumFluo4	biolrep1	70	234.851	221.826	1.05872		427.964	190	PA	biolrep1	DAG	537.742	0.795854		128.424	250	PA	biolrep1	PA	138.398	0.927932
PE	calsiumFluo4	biolrep1	80	231.044	221.826	1.04155		416.948	190	PA	biolrep1	DAG	568.747	0.733099		117.812	260	PA	biolrep1	PA	126.575	0.930768
PE	calsiumFluo4	biolrep1	90	224.033	221.826	1.00995		816.098	190	PA	biolrep1	DAG	1360.2	0.599985		115.576	260	PA	biolrep1	PA	118.892	0.972104
PE	calsiumFluo4	biolrep1	100	217.109	221.826	0.978735		430.363	200	PA	biolrep1	DAG	575.66	0.747598		128.974	260	PA	biolrep1	PA	138.398	0.931905
PE	calsiumFluo4	biolrep1	110	212.741	221.826	0.959047		429.946	200	PA	biolrep1	DAG	537.742	0.79954		118.399	270	PA	biolrep1	PA	126.575	0.935409
PE	calsiumFluo4	biolrep1	120	208.645	221.826	0.940583		419.3	200	PA	biolrep1	DAG	568.747	0.737234		114.649	270	PA	biolrep1	PA	118.892	0.964314
PE	calsiumFluo4	biolrep1	130	206.375	221.826	0.930348		815.686	200	PA	biolrep1	DAG	1360.2	0.599682		128.145	270	PA	biolrep1	PA	138.398	0.925919
PE	calsiumFluo4	biolrep1	140	204.248	221.826	0.920757		439.447	210	PA	biolrep1	DAG	575.66	0.763378		118.515	280	PA	biolrep1	PA	126.575	0.936328
PE	calsiumFluo4	biolrep1	150	203.692	221.826	0.918251		418.234	210	PA	biolrep1	DAG	537.742	0.77776		114.815	280	PA	biolrep1	PA	118.892	0.96571
PE	calsiumFluo4	biolrep1	160	202.002	221.826	0.910634		403.84	210	PA	biolrep1	DAG	568.747	0.710052		127.837	280	PA	biolrep1	PA	138.398	0.923688
PE	calsiumFluo4	biolrep1	170	200.999	221.826	0.906111		827.366	210	PA	biolrep1	DAG	1360.2	0.608269		117.895	290	PA	biolrep1	PA	126.575	0.931429
PE	calsiumFluo4	biolrep1	180	201.659	221.826	0.909087		419.409	220	PA	biolrep1	DAG	575.66	0.72857		115.399	290	PA	biolrep1	PA	118.892	0.970616
PE	calsiumFluo4	biolrep1	190	201.307	221.826	0.9075		420.044	220	PA	biolrep1	DAG	537.742	0.781126		128.578	290	PA	biolrep1	PA	138.398	0.929047
PE	calsiumFluo4	biolrep1	200	203.02	221.826	0.915222		409.926	220	PA	biolrep1	DAG	568.747	0.720752		117.297	300	PA	biolrep1	PA	126.575	0.926705
PE	calsiumFluo4	biolrep1	210	202.584	221.826	0.913257		793.752	220	PA	biolrep1	DAG	1360.2	0.583557		115.06	300	PA	biolrep1	PA	118.892	0.967769
PE	calsiumFluo4	biolrep1	220	203.574	221.826	0.91772		417.153	230	PA	biolrep1	DAG	575.66	0.724651		128.633	300	PA	biolrep1	PA	138.398	0.929442
PE	calsiumFluo4	biolrep1	230	204.077	221.826	0.919986		421.484	230	PA	biolrep1	DAG	537.742	0.783804		117.848	310	PA	biolrep1	PA	126.575	0.931055
PE	calsiumFluo4	biolrep1	240	205.746	221.826	0.927514		422.141	230	PA	biolrep1	DAG	568.747	0.742229		115.413	310	PA	biolrep1	PA	118.892	0.970736
PE	calsiumFluo4	biolrep1	250	205.676	221.826	0.927196		804.367	230	PA	biolrep1	DAG	1360.2	0.591361		128.34	310	PA	biolrep1	PA	138.398	0.927321
PE	calsiumFluo4	biolrep1	260	205.938	221.826	0.928378		413.965	240	PA	biolrep1	DAG	575.66	0.719113		118.242	320	PA	biolrep1	PA	126.575	0.934166
PE	calsiumFluo4	biolrep1	270	207.666	221.826	0.936165		422.859	240	PA	biolrep1	DAG	537.742	0.786361		114.772	320	PA	biolrep1	PA	118.892	0.965343
PE	calsiumFluo4	biolrep1	280	210.087	221.826	0.947079		428.02	240	PA	biolrep1	DAG	568.747	0.752566		128.231	320	PA	biolrep1	PA	138.398	0.926538
PE	calsiumFluo4	biolrep1	290	210.597	221.826	0.94938		805.42	240	PA	biolrep1	DAG	1360.2	0.592135		118.377	330	PA	biolrep1	PA	126.575	0.935231
PE	calsiumFluo4	biolrep1	300	215.582	221.826	0.971853		422.573	250	PA	biolrep1	DAG	575.66	0.734067		115.776	330	PA	biolrep1	PA	118.892	0.973786
PE	calsiumFluo4	biolrep1	310	215.054	221.826	0.969473		414.832	250	PA	biolrep1	DAG	537.742	0.771434		129.018	330	PA	biolrep1	PA	138.398	0.932221
PE	calsiumFluo4	biolrep1	320	218.593	221.826	0.985426		402.548	250	PA	biolrep1	DAG	568.747	0.707781		118.127	340	PA	biolrep1	PA	126.575	0.933262
PE	calsiumFluo4	biolrep1	330	217.305	221.826	0.979622		807.859	250	PA	biolrep1	DAG	1360.2	0.593928		114.481	340	PA	biolrep1	PA	118.892	0.962901
PE	calsiumFluo4	biolrep1	340	217.323	221.826	0.979703		409.969	260	PA	biolrep1	DAG	575.66	0.712172		127.783	340	PA	biolrep1	PA	138.398	0.923297
SM	calsiumFluo4	biolrep1	0	205.743	205.743	1		421.258	260	PA	biolrep1	DAG	537.742	0.783383		195.886	0	PA	biolrep1	PA	195.886	1
SM	calsiumFluo4	biolrep1	10	207.203	205.743	1.00709		414.7	260	PA	biolrep1	DAG	568.747	0.729148		356.599	0	PA	biolrep1	PA	356.599	1
SM	calsiumFluo4	biolrep1	20	206.224	205.743	1.00234		796.182	260	PA	biolrep1	DAG	1360.2	0.585343		168.625	0	PA	biolrep1	PA	168.625	1
SM	calsiumFluo4	biolrep1	30	206.422	205.743	1.0033		412.355	270	PA	biolrep1	DAG	575.66	0.716317		198.212	10	PA	biolrep1	PA	195.886	1.01187
SM	calsiumFluo4	biolrep1	40	203.29	205.743	0.988075		430.797	270	PA	biolrep1	DAG	537.742	0.801121		362.854	10	PA	biolrep1	PA	356.599	1.01754
SM	calsiumFluo4	biolrep1	50	191.981	205.743	0.933108		428.589	270	PA	biolrep1	DAG	568.747	0.753567		170.224	10	PA	biolrep1	PA	168.625	1.00948
SM	calsiumFluo4	biolrep1	60	199.488	205.743	0.969597		813.266	270	PA	biolrep1	DAG	1360.2	0.597903		192.915	20	PA	biolrep1	PA	195.886	0.984834
SM	calsiumFluo4	biolrep1	70	196.806	205.743	0.956563		421.098	280	PA	biolrep1	DAG	575.66	0.731504		366.074	20	PA	biolrep1	PA	356.599	1.02657
SM	calsiumFluo4	biolrep1	80	192.47	205.743	0.935486		417.174	280	PA	biolrep1	DAG	537.742	0.775788		166.91	20	PA	biolrep1	PA	168.625	0.989829
SM	calsiumFluo4	biolrep1	90	190.831	205.743	0.927522		404.303	280	PA	biolrep1	DAG	568.747	0.710867		194	30	PA	biolrep1	PA	195.886	0.990369
SM	calsiumFluo4	biolrep1	100	192.052	205.743	0.933455		821.502	280	PA	biolrep1	DAG	1360.2	0.603958		368.848	30	PA	biolrep1	PA	356.599	1.03435
SM	calsiumFluo4	biolrep1	110	191.671	205.743	0.931601		407.358	290	PA	biolrep1	DAG	575.66	0.707636		166.822	30	PA	biolrep1	PA	168.625	0.989306
SM	calsiumFluo4	biolrep1	120	193.739	205.743	0.941654		418.963	290	PA	biolrep1	DAG	537.742	0.779115		193.959	40	PA	biolrep1	PA	195.886	0.990159
SM	calsiumFluo4	biolrep1	130	194.883	205.743	0.947214		418.54	290	PA	biolrep1	DAG	568.747	0.735899		366.232	40	PA	biolrep1	PA	356.599	1.02701
SM	calsiumFluo4	biolrep1	140	197.421	205.743	0.959549		807.761	290	PA	biolrep1	DAG	1360.2	0.593856		167.133	40	PA	biolrep1	PA	168.625	0.991153
SM	calsiumFluo4	biolrep1	150	197.523	205.743	0.960046		416.029	300	PA	biolrep1	DAG	575.66	0.722698		187.182	50	PA	biolrep1	PA	195.886	0.955564
SM	calsiumFluo4	biolrep1	160	199.794	205.743	0.971084		412.934	300	PA	biolrep1	DAG	537.742	0.767903		335.624	50	PA	biolrep1	PA	356.599	0.941179
SM	calsiumFluo4	biolrep1	170	201.068	205.743	0.977275		410.366	300	PA	biolrep1	DAG	568.747	0.721526		164.251	50	PA	biolrep1	PA	168.625	0.974061
SM	calsiumFluo4	biolrep1	180	202.593	205.743	0.984689		829.882	300	PA	biolrep1	DAG	1360.2	0.610119		185.444	60	PA	biolrep1	PA	195.886	0.946695
SM	calsiumFluo4	biolrep1	190	205.591	205.743	0.999259		403.546	310	PA	biolrep1	DAG	575.66	0.701015		329.535	60	PA	biolrep1	PA	356.599	0.924104
SM	calsiumFluo4	biolrep1	200	205.532	205.743	0.998972		422.388	310	PA	biolrep1	DAG	537.742	0.785484		162.582	60	PA	biolrep1	PA	168.625	0.964166
SM	calsiumFluo4	biolrep1	210	208.405	205.743	1.01294		425.251	310	PA	biolrep1	DAG	568.747	0.747698		180.138	70	PA	biolrep1	PA	195.886	0.919605
SM	calsiumFluo4	biolrep1	220	206.199	205.743	1.00222		828.241	310	PA	biolrep1	DAG	1360.2	0.608912		328.857	70	PA	biolrep1	PA	356.599	0.922204
SM	calsiumFluo4	biolrep1	230	210.61	205.743	1.02365		417.183	320	PA	biolrep1	DAG	575.66	0.724703		158.66	70	PA	biolrep1	PA	168.625	0.940903
SM	calsiumFluo4	biolrep1	240	209.941	205.743	1.0204		412.323	320	PA	biolrep1	DAG	537.742	0.766767		183.488	80	PA	biolrep1	PA	195.886	0.936706
SM	calsiumFluo4	biolrep1	250	211.182	205.743	1.02644		408.029	320	PA	biolrep1	DAG	568.747	0.717418		321.076	80	PA	biolrep1	PA	356.599	0.900385
SM	calsiumFluo4	biolrep1	260	213.171	205.743	1.0361		832.415	320	PA	biolrep1	DAG	1360.2	0.611981		159.586	80	PA	biolrep1	PA	168.625	0.946396
SM	calsiumFluo4	biolrep1	270	211.064	205.743	1.02586		416.933	330	PA	biolrep1	DAG	575.66	0.724268		178.313	90	PA	biolrep1	PA	195.886	0.910291
SM	calsiumFluo4	biolrep1	280	217.225	205.743	1.05581		409.605	330	PA	biolrep1	DAG	537.742	0.761713		318.241	90	PA	biolrep1	PA	356.599	0.892434
SM	calsiumFluo4	biolrep1	290	217.577	205.743	1.05752		415.15	330	PA	biolrep1	DAG	568.747	0.729938		155.258	90	PA	biolrep1	PA	168.625	0.920731
SM	calsiumFluo4	biolrep1	300	218.254	205.743	1.06081		837.41	330	PA	biolrep1	DAG	1360.2	0.615653		180.889	100	PA	biolrep1	PA	195.886	0.923437
SM	calsiumFluo4	biolrep1	310	219.11	205.743	1.06497		404.366	340	PA	biolrep1	DAG	575.66	0.702438		309.049	100	PA	biolrep1	PA	356.599	0.866657
SM	calsiumFluo4	biolrep1	320	222.567	205.743	1.08177		413.074	340	PA	biolrep1	DAG	537.742	0.768164		156.732	100	PA	biolrep1	PA	168.625	0.929474
SM	calsiumFluo4	biolrep1	330	223.727	205.743	1.08741		429.805	340	PA	biolrep1	DAG	568.747	0.755705		176.566	110	PA	biolrep1	PA	195.886	0.901371
SM	calsiumFluo4	biolrep1	340	225.933	205.743	1.09813		840.865	340	PA	biolrep1	DAG	1360.2	0.618193		307.177	110	PA	biolrep1	PA	356.599	0.861407
SM	calsiumFluo4	biolrep1	0	212.432	212.432	1		725.185	0	PA	biolrep1	DAG	725.185	1		152.539	110	PA	biolrep1	PA	168.625	0.904605
SM	calsiumFluo4	biolrep1	10	213.314	212.432	1.00415		695.378	0	PA	biolrep1	DAG	695.378	1		175.614	120	PA	biolrep1	PA	195.886	0.896509
SM	calsiumFluo4	biolrep1	20	210.973	212.432	0.993129		910.509	0	PA	biolrep1	DAG	910.509	1		304.28	120	PA	biolrep1	PA	356.599	0.853283
SM	calsiumFluo4	biolrep1	30	206.689	212.432	0.972962		716.29	10	PA	biolrep1	DAG	725.185	0.987733		151.152	120	PA	biolrep1	PA	168.625	0.896383
SM	calsiumFluo4	biolrep1	40	202.053	212.432	0.951141		691.422	10	PA	biolrep1	DAG	695.378	0.994312		178.212	130	PA	biolrep1	PA	195.886	0.909774
SM	calsiumFluo4	biolrep1	50	210.596	212.432	0.991354		898.425	10	PA	biolrep1	DAG	910.509	0.986728		294.608	130	PA	biolrep1	PA	356.599	0.826161
SM	calsiumFluo4	biolrep1	60	214.652	212.432	1.01045		747.734	20	PA	biolrep1	DAG	725.185	1.03109		151.73	130	PA	biolrep1	PA	168.625	0.899806
SM	calsiumFluo4	biolrep1	70	211.888	212.432	0.997436		721.66	20	PA	biolrep1	DAG	695.378	1.0378		177.698	140	PA	biolrep1	PA	195.886	0.907151
SM	calsiumFluo4	biolrep1	80	204.327	212.432	0.961844		950.689	20	PA	biolrep1	DAG	910.509	1.04413		292.611	140	PA	biolrep1	PA	356.599	0.820559
SM	calsiumFluo4	biolrep1	90	199.245	212.432	0.937921		716.748	30	PA	biolrep1	DAG	725.185	0.988365		150.023	140	PA	biolrep1	PA	168.625	0.889686
SM	calsiumFluo4	biolrep1	100	194.276	212.432	0.914532		692.445	30	PA	biolrep1	DAG	695.378	0.995783		173.797	150	PA	biolrep1	PA	195.886	0.887235
SM	calsiumFluo4	biolrep1	110	193.494	212.432	0.910849		927.383	30	PA	biolrep1	DAG	910.509	1.01853		292.911	150	PA	biolrep1	PA	356.599	0.821402
SM	calsiumFluo4	biolrep1	120	194.322	212.432	0.914749		700.658	40	PA	biolrep1	DAG	725.185	0.966177		147.71	150	PA	biolrep1	PA	168.625	0.875971
SM	calsiumFluo4	biolrep1	130	195.247	212.432	0.919102		680.212	40	PA	biolrep1	DAG	695.378	0.978191		173.782	160	PA	biolrep1	PA	195.886	0.887159
SM	calsiumFluo4	biolrep1	140	193.28	212.432	0.909844		905.418	40	PA	biolrep1	DAG	910.509	0.994408		290.792	160	PA	biolrep1	PA	356.599	0.815459
SM	calsiumFluo4	biolrep1	150	195.172	212.432	0.918746		633.892	50	PA	biolrep1	DAG	725.185	0.87411		146.908	160	PA	biolrep1	PA	168.625	0.871213
SM	calsiumFluo4	biolrep1	160	196.654	212.432	0.925726		619.626	50	PA	biolrep1	DAG	695.378	0.891064		176.47	170	PA	biolrep1	PA	195.886	0.900881
SM	calsiumFluo4	biolrep1	170	196.307	212.432	0.924093		881.528	50	PA	biolrep1	DAG	910.509	0.968171		285.289	170	PA	biolrep1	PA	356.599	0.800028
SM	calsiumFluo4	biolrep1	180	196.683	212.432	0.925861		624.506	60	PA	biolrep1	DAG	725.185	0.861167		148.117	170	PA	biolrep1	PA	168.625	0.878384
SM	calsiumFluo4	biolrep1	190	197.38	212.432	0.929142		605.459	60	PA	biolrep1	DAG	695.378	0.87069		176.098	180	PA	biolrep1	PA	195.886	0.898983
SM	calsiumFluo4	biolrep1	200	198.726	212.432	0.935479		857.048	60	PA	biolrep1	DAG	910.509	0.941285		283.453	180	PA	biolrep1	PA	356.599	0.794877
SM	calsiumFluo4	biolrep1	210	199.711	212.432	0.940117		604.332	70	PA	biolrep1	DAG	725.185	0.833349		147.316	180	PA	biolrep1	PA	168.625	0.873634
SM	calsiumFluo4	biolrep1	220	198.741	212.432	0.935548		580.412	70	PA	biolrep1	DAG	695.378	0.834671		175.946	190	PA	biolrep1	PA	195.886	0.898204
SM	calsiumFluo4	biolrep1	230	198.318	212.432	0.933556		801.072	70	PA	biolrep1	DAG	910.509	0.879807		280.593	190	PA	biolrep1	PA	356.599	0.786858
SM	calsiumFluo4	biolrep1	240	198.365	212.432	0.93378		603.073	80	PA	biolrep1	DAG	725.185	0.831612		146.954	190	PA	biolrep1	PA	168.625	0.871482
SM	calsiumFluo4	biolrep1	250	198.285	212.432	0.933405		577.79	80	PA	biolrep1	DAG	695.378	0.830901		177.151	200	PA	biolrep1	PA	195.886	0.904357
SM	calsiumFluo4	biolrep1	260	198.356	212.432	0.933735		785.437	80	PA	biolrep1	DAG	910.509	0.862635		278.774	200	PA	biolrep1	PA	356.599	0.781758
SM	calsiumFluo4	biolrep1	270	197.884	212.432	0.931514		621.221	90	PA	biolrep1	DAG	725.185	0.856637		145.497	200	PA	biolrep1	PA	168.625	0.862845
SM	calsiumFluo4	biolrep1	280	198.963	212.432	0.936594		592.78	90	PA	biolrep1	DAG	695.378	0.852458		176.519	210	PA	biolrep1	PA	195.886	0.901129
SM	calsiumFluo4	biolrep1	290	202.28	212.432	0.952209		797.548	90	PA	biolrep1	DAG	910.509	0.875937		282.844	210	PA	biolrep1	PA	356.599	0.79317
SM	calsiumFluo4	biolrep1	300	203.067	212.432	0.955911		622.282	100	PA	biolrep1	DAG	725.185	0.858101		145.755	210	PA	biolrep1	PA	168.625	0.864373
SM	calsiumFluo4	biolrep1	310	202.978	212.432	0.955494		592.591	100	PA	biolrep1	DAG	695.378	0.852186		173.58	220	PA	biolrep1	PA	195.886	0.886124
SM	calsiumFluo4	biolrep1	320	203.862	212.432	0.959658		796.078	100	PA	biolrep1	DAG	910.509	0.874322		284.637	220	PA	biolrep1	PA	356.599	0.798199
SM	calsiumFluo4	biolrep1	330	204.627	212.432	0.963257		618.354	110	PA	biolrep1	DAG	725.185	0.852685		143.834	220	PA	biolrep1	PA	168.625	0.852982
SM	calsiumFluo4	biolrep1	340	206.459	212.432	0.971881		583.888	110	PA	biolrep1	DAG	695.378	0.83967		176.769	230	PA	biolrep1	PA	195.886	0.902408
SM	calsiumFluo4	biolrep1	0	182.573	182.573	1		790.118	110	PA	biolrep1	DAG	910.509	0.867777		276.496	230	PA	biolrep1	PA	356.599	0.775369
SM	calsiumFluo4	biolrep1	10	184.835	182.573	1.01239		608.439	120	PA	biolrep1	DAG	725.185	0.839012		144.133	230	PA	biolrep1	PA	168.625	0.854756
SM	calsiumFluo4	biolrep1	20	185.144	182.573	1.01408		579.462	120	PA	biolrep1	DAG	695.378	0.833305		177.052	240	PA	biolrep1	PA	195.886	0.90385
SM	calsiumFluo4	biolrep1	30	180.243	182.573	0.987236		783.764	120	PA	biolrep1	DAG	910.509	0.860798		278.026	240	PA	biolrep1	PA	356.599	0.77966
SM	calsiumFluo4	biolrep1	40	186.845	182.573	1.0234		581.804	130	PA	biolrep1	DAG	725.185	0.802284		144.592	240	PA	biolrep1	PA	168.625	0.857478
SM	calsiumFluo4	biolrep1	50	183.808	182.573	1.00676		553.977	130	PA	biolrep1	DAG	695.378	0.796657		175.4	250	PA	biolrep1	PA	195.886	0.895418
SM	calsiumFluo4	biolrep1	60	199.925	182.573	1.09504		759.841	130	PA	biolrep1	DAG	910.509	0.834523		273.616	250	PA	biolrep1	PA	356.599	0.767293
SM	calsiumFluo4	biolrep1	70	195.799	182.573	1.07244		568.633	140	PA	biolrep1	DAG	725.185	0.784121		143.348	250	PA	biolrep1	PA	168.625	0.850102
SM	calsiumFluo4	biolrep1	80	187.423	182.573	1.02656		540.921	140	PA	biolrep1	DAG	695.378	0.777881		176.9	260	PA	biolrep1	PA	195.886	0.903076
SM	calsiumFluo4	biolrep1	90	180.885	182.573	0.990752		748.036	140	PA	biolrep1	DAG	910.509	0.821558		276.974	260	PA	biolrep1	PA	356.599	0.776708
SM	calsiumFluo4	biolrep1	100	179.713	182.573	0.984331		573.56	150	PA	biolrep1	DAG	725.185	0.790915		144.534	260	PA	biolrep1	PA	168.625	0.857136
SM	calsiumFluo4	biolrep1	110	178.928	182.573	0.980034		548.591	150	PA	biolrep1	DAG	695.378	0.788911		174.722	270	PA	biolrep1	PA	195.886	0.891954
SM	calsiumFluo4	biolrep1	120	179.797	182.573	0.984793		748.137	150	PA	biolrep1	DAG	910.509	0.821669		279.247	270	PA	biolrep1	PA	356.599	0.783083
SM	calsiumFluo4	biolrep1	130	179.812	182.573	0.984876		559.772	160	PA	biolrep1	DAG	725.185	0.771901		142.363	270	PA	biolrep1	PA	168.625	0.844256
SM	calsiumFluo4	biolrep1	140	184.573	182.573	1.01095		531.029	160	PA	biolrep1	DAG	695.378	0.763656		174.641	280	PA	biolrep1	PA	195.886	0.891543
SM	calsiumFluo4	biolrep1	150	184.266	182.573	1.00927		739.164	160	PA	biolrep1	DAG	910.509	0.811814		280.494	280	PA	biolrep1	PA	356.599	0.786581
SM	calsiumFluo4	biolrep1	160	185.568	182.573	1.0164		547.062	170	PA	biolrep1	DAG	725.185	0.754375		141.686	280	PA	biolrep1	PA	168.625	0.840247
SM	calsiumFluo4	biolrep1	170	186.644	182.573	1.02229		521.694	170	PA	biolrep1	DAG	695.378	0.750232		177.018	290	PA	biolrep1	PA	195.886	0.903679
SM	calsiumFluo4	biolrep1	180	185.872	182.573	1.01807		726.559	170	PA	biolrep1	DAG	910.509	0.79797		273.429	290	PA	biolrep1	PA	356.599	0.76677
SM	calsiumFluo4	biolrep1	190	185.482	182.573	1.01593		568.749	180	PA	biolrep1	DAG	725.185	0.784281		142.866	290	PA	biolrep1	PA	168.625	0.84724
SM	calsiumFluo4	biolrep1	200	187.672	182.573	1.02792		538.442	180	PA	biolrep1	DAG	695.378	0.774317		175.038	300	PA	biolrep1	PA	195.886	0.893567
SM	calsiumFluo4	biolrep1	210	189.815	182.573	1.03966		740.484	180	PA	biolrep1	DAG	910.509	0.813264		279.853	300	PA	biolrep1	PA	356.599	0.784784
SM	calsiumFluo4	biolrep1	220	189.078	182.573	1.03563		567.77	190	PA	biolrep1	DAG	725.185	0.782931		142.046	300	PA	biolrep1	PA	168.625	0.842378
SM	calsiumFluo4	biolrep1	230	188.4	182.573	1.03191		540.644	190	PA	biolrep1	DAG	695.378	0.777483		175.688	310	PA	biolrep1	PA	195.886	0.896887
SM	calsiumFluo4	biolrep1	240	189.891	182.573	1.04008		740.621	190	PA	biolrep1	DAG	910.509	0.813414		281.303	310	PA	biolrep1	PA	356.599	0.788849
SM	calsiumFluo4	biolrep1	250	187.257	182.573	1.02566		555.181	200	PA	biolrep1	DAG	725.185	0.765572		141.338	310	PA	biolrep1	PA	168.625	0.838182
SM	calsiumFluo4	biolrep1	260	192.262	182.573	1.05307		524.132	200	PA	biolrep1	DAG	695.378	0.753737		179.325	320	PA	biolrep1	PA	195.886	0.915457
SM	calsiumFluo4	biolrep1	270	192.434	182.573	1.05401		723.949	200	PA	biolrep1	DAG	910.509	0.795104		277.858	320	PA	biolrep1	PA	356.599	0.779188
SM	calsiumFluo4	biolrep1	280	190.335	182.573	1.04251		552.335	210	PA	biolrep1	DAG	725.185	0.761647		143.733	320	PA	biolrep1	PA	168.625	0.852381
SM	calsiumFluo4	biolrep1	290	193.968	182.573	1.06241		522.899	210	PA	biolrep1	DAG	695.378	0.751964		176.551	330	PA	biolrep1	PA	195.886	0.901296
SM	calsiumFluo4	biolrep1	300	192.038	182.573	1.05184		718.37	210	PA	biolrep1	DAG	910.509	0.788977		280.312	330	PA	biolrep1	PA	356.599	0.786069
SM	calsiumFluo4	biolrep1	310	192.558	182.573	1.05469		554.83	220	PA	biolrep1	DAG	725.185	0.765087		140.859	330	PA	biolrep1	PA	168.625	0.835338
SM	calsiumFluo4	biolrep1	320	194.505	182.573	1.06535		525.517	220	PA	biolrep1	DAG	695.378	0.75573		179.616	340	PA	biolrep1	PA	195.886	0.916939
SM	calsiumFluo4	biolrep1	330	196.354	182.573	1.07548		719.291	220	PA	biolrep1	DAG	910.509	0.789988		271.503	340	PA	biolrep1	PA	356.599	0.761367
SM	calsiumFluo4	biolrep1	340	198.504	182.573	1.08726		573.519	230	PA	biolrep1	DAG	725.185	0.790859		142.23	340	PA	biolrep1	PA	168.625	0.843471
SM	calsiumFluo4	biolrep1	0	182.149	182.149	1		545.735	230	PA	biolrep1	DAG	695.378	0.784804		414.229	0	PA	biolrep1	PA	414.229	1
SM	calsiumFluo4	biolrep1	10	181.668	182.149	0.99736		736.229	230	PA	biolrep1	DAG	910.509	0.808591		743.468	0	PA	biolrep1	PA	743.468	1
SM	calsiumFluo4	biolrep1	20	182.544	182.149	1.00217		553.146	240	PA	biolrep1	DAG	725.185	0.762764		425.652	10	PA	biolrep1	PA	414.229	1.02758
SM	calsiumFluo4	biolrep1	30	182.904	182.149	1.00414		527.76	240	PA	biolrep1	DAG	695.378	0.758955		778.461	10	PA	biolrep1	PA	743.468	1.04707
SM	calsiumFluo4	biolrep1	40	183.586	182.149	1.00789		713.209	240	PA	biolrep1	DAG	910.509	0.783307		420.509	20	PA	biolrep1	PA	414.229	1.01516
SM	calsiumFluo4	biolrep1	50	174.159	182.149	0.956137		561.093	250	PA	biolrep1	DAG	725.185	0.773724		770.144	20	PA	biolrep1	PA	743.468	1.03588
SM	calsiumFluo4	biolrep1	60	173.174	182.149	0.950726		533.197	250	PA	biolrep1	DAG	695.378	0.766773		426.298	30	PA	biolrep1	PA	414.229	1.02914
SM	calsiumFluo4	biolrep1	70	173.422	182.149	0.952088		716.015	250	PA	biolrep1	DAG	910.509	0.78639		778.396	30	PA	biolrep1	PA	743.468	1.04698
SM	calsiumFluo4	biolrep1	80	174.438	182.149	0.957666		579.247	260	PA	biolrep1	DAG	725.185	0.798757		415.944	40	PA	biolrep1	PA	414.229	1.00414
SM	calsiumFluo4	biolrep1	90	175.735	182.149	0.964787		549.025	260	PA	biolrep1	DAG	695.378	0.789535		756.109	40	PA	biolrep1	PA	743.468	1.017
SM	calsiumFluo4	biolrep1	100	176.978	182.149	0.971613		741.821	260	PA	biolrep1	DAG	910.509	0.814732		386.526	50	PA	biolrep1	PA	414.229	0.933122
SM	calsiumFluo4	biolrep1	110	177.492	182.149	0.974435		571.896	270	PA	biolrep1	DAG	725.185	0.788621		683.669	50	PA	biolrep1	PA	743.468	0.919568
SM	calsiumFluo4	biolrep1	120	178.041	182.149	0.97745		543.463	270	PA	biolrep1	DAG	695.378	0.781537		379.621	60	PA	biolrep1	PA	414.229	0.916451
SM	calsiumFluo4	biolrep1	130	179.317	182.149	0.984452		733.146	270	PA	biolrep1	DAG	910.509	0.805204		682.025	60	PA	biolrep1	PA	743.468	0.917357
SM	calsiumFluo4	biolrep1	140	179.883	182.149	0.987562		573.322	280	PA	biolrep1	DAG	725.185	0.790586		380.79	70	PA	biolrep1	PA	414.229	0.919275
SM	calsiumFluo4	biolrep1	150	180.646	182.149	0.991748		547.858	280	PA	biolrep1	DAG	695.378	0.787857		695.464	70	PA	biolrep1	PA	743.468	0.935433
SM	calsiumFluo4	biolrep1	160	182.062	182.149	0.999524		735.596	280	PA	biolrep1	DAG	910.509	0.807895		365.196	80	PA	biolrep1	PA	414.229	0.881627
SM	calsiumFluo4	biolrep1	170	183.425	182.149	1.007		584.527	290	PA	biolrep1	DAG	725.185	0.806038		673.017	80	PA	biolrep1	PA	743.468	0.90524
SM	calsiumFluo4	biolrep1	180	183.049	182.149	1.00494		552.736	290	PA	biolrep1	DAG	695.378	0.794872		353.361	90	PA	biolrep1	PA	414.229	0.853056
SM	calsiumFluo4	biolrep1	190	184.294	182.149	1.01177		744.162	290	PA	biolrep1	DAG	910.509	0.817303		647.114	90	PA	biolrep1	PA	743.468	0.870399
SM	calsiumFluo4	biolrep1	200	184.963	182.149	1.01545		589.748	300	PA	biolrep1	DAG	725.185	0.813238		353.887	100	PA	biolrep1	PA	414.229	0.854326
SM	calsiumFluo4	biolrep1	210	185.319	182.149	1.0174		554.966	300	PA	biolrep1	DAG	695.378	0.798079		654.024	100	PA	biolrep1	PA	743.468	0.879693
SM	calsiumFluo4	biolrep1	220	185.822	182.149	1.02016		750.202	300	PA	biolrep1	DAG	910.509	0.823937		348.182	110	PA	biolrep1	PA	414.229	0.840554
SM	calsiumFluo4	biolrep1	230	186.394	182.149	1.02331		590.766	310	PA	biolrep1	DAG	725.185	0.814641		640.675	110	PA	biolrep1	PA	743.468	0.861739
SM	calsiumFluo4	biolrep1	240	186.778	182.149	1.02541		551.339	310	PA	biolrep1	DAG	695.378	0.792863		340.014	120	PA	biolrep1	PA	414.229	0.820835
SM	calsiumFluo4	biolrep1	250	183.703	182.149	1.00853		755.19	310	PA	biolrep1	DAG	910.509	0.829415		626.49	120	PA	biolrep1	PA	743.468	0.84266
SM	calsiumFluo4	biolrep1	260	188.228	182.149	1.03337		593.336	320	PA	biolrep1	DAG	725.185	0.818185		333.945	130	PA	biolrep1	PA	414.229	0.806183
SM	calsiumFluo4	biolrep1	270	188.337	182.149	1.03397		553.699	320	PA	biolrep1	DAG	695.378	0.796256		606.247	130	PA	biolrep1	PA	743.468	0.815431
SM	calsiumFluo4	biolrep1	280	188.131	182.149	1.03284		759.447	320	PA	biolrep1	DAG	910.509	0.83409		328.098	140	PA	biolrep1	PA	414.229	0.792068
SM	calsiumFluo4	biolrep1	290	188.97	182.149	1.03745		588.341	330	PA	biolrep1	DAG	725.185	0.811298		597.894	140	PA	biolrep1	PA	743.468	0.804197
SM	calsiumFluo4	biolrep1	300	190.125	182.149	1.04379		549.824	330	PA	biolrep1	DAG	695.378	0.790684		326.482	150	PA	biolrep1	PA	414.229	0.788167
SM	calsiumFluo4	biolrep1	310	189.632	182.149	1.04108		754.844	330	PA	biolrep1	DAG	910.509	0.829035		594.589	150	PA	biolrep1	PA	743.468	0.79975
SM	calsiumFluo4	biolrep1	320	190.204	182.149	1.04423		596.164	340	PA	biolrep1	DAG	725.185	0.822084		325.885	160	PA	biolrep1	PA	414.229	0.786726
SM	calsiumFluo4	biolrep1	330	190.225	182.149	1.04434		558.713	340	PA	biolrep1	DAG	695.378	0.803467		606.7	160	PA	biolrep1	PA	743.468	0.81604
SM	calsiumFluo4	biolrep1	340	191.117	182.149	1.04924		759.555	340	PA	biolrep1	DAG	910.509	0.834209		323.736	170	PA	biolrep1	PA	414.229	0.781538
SM	calsiumFluo4	biolrep1	0	199.541	199.541	1		1439.46	0	PA	biolrep1	DAG	1439.46	1		604.769	170	PA	biolrep1	PA	743.468	0.813443
SM	calsiumFluo4	biolrep1	10	199.699	199.541	1.00079		880.688	0	PA	biolrep1	DAG	880.688	1		317.42	180	PA	biolrep1	PA	414.229	0.766292
SM	calsiumFluo4	biolrep1	20	199.449	199.541	0.999541		1007.51	0	PA	biolrep1	DAG	1007.51	1		589.389	180	PA	biolrep1	PA	743.468	0.792756
SM	calsiumFluo4	biolrep1	30	200.914	199.541	1.00688		1422.35	10	PA	biolrep1	DAG	1439.46	0.988116		315.337	190	PA	biolrep1	PA	414.229	0.761263
SM	calsiumFluo4	biolrep1	40	202.778	199.541	1.01622		811.779	10	PA	biolrep1	DAG	880.688	0.921756		584.439	190	PA	biolrep1	PA	743.468	0.786099
SM	calsiumFluo4	biolrep1	50	193.723	199.541	0.970847		1016.87	10	PA	biolrep1	DAG	1007.51	1.00929		314.427	200	PA	biolrep1	PA	414.229	0.759066
SM	calsiumFluo4	biolrep1	60	195.104	199.541	0.977766		1421.85	20	PA	biolrep1	DAG	1439.46	0.987769		583.477	200	PA	biolrep1	PA	743.468	0.784804
SM	calsiumFluo4	biolrep1	70	196.717	199.541	0.985847		809.995	20	PA	biolrep1	DAG	880.688	0.919729		312.489	210	PA	biolrep1	PA	414.229	0.754388
SM	calsiumFluo4	biolrep1	80	194.88	199.541	0.976642		1020.01	20	PA	biolrep1	DAG	1007.51	1.01241		579.661	210	PA	biolrep1	PA	743.468	0.779671
SM	calsiumFluo4	biolrep1	90	193.535	199.541	0.969905		1411	30	PA	biolrep1	DAG	1439.46	0.980231		315.536	220	PA	biolrep1	PA	414.229	0.761742
SM	calsiumFluo4	biolrep1	100	193.126	199.541	0.967855		873.553	30	PA	biolrep1	DAG	880.688	0.991898		595.317	220	PA	biolrep1	PA	743.468	0.80073
SM	calsiumFluo4	biolrep1	110	193.794	199.541	0.971201		1040.75	30	PA	biolrep1	DAG	1007.51	1.03299		311.385	230	PA	biolrep1	PA	414.229	0.751722
SM	calsiumFluo4	biolrep1	120	195.254	199.541	0.978517		1396.93	40	PA	biolrep1	DAG	1439.46	0.970458		579.825	230	PA	biolrep1	PA	743.468	0.779892
SM	calsiumFluo4	biolrep1	130	195.4	199.541	0.979249		868.312	40	PA	biolrep1	DAG	880.688	0.985947		310.27	240	PA	biolrep1	PA	414.229	0.749029
SM	calsiumFluo4	biolrep1	140	196.204	199.541	0.983276		1035.39	40	PA	biolrep1	DAG	1007.51	1.02768		579.479	240	PA	biolrep1	PA	743.468	0.779427
SM	calsiumFluo4	biolrep1	150	196.88	199.541	0.986664		1390.02	50	PA	biolrep1	DAG	1439.46	0.965657		310.354	250	PA	biolrep1	PA	414.229	0.749231
SM	calsiumFluo4	biolrep1	160	197.959	199.541	0.992075		967.512	50	PA	biolrep1	DAG	880.688	1.09859		579.767	250	PA	biolrep1	PA	743.468	0.779814
SM	calsiumFluo4	biolrep1	170	198.667	199.541	0.995619		971.207	50	PA	biolrep1	DAG	1007.51	0.963968		310.759	260	PA	biolrep1	PA	414.229	0.750211
SM	calsiumFluo4	biolrep1	180	198.832	199.541	0.99645		1284.28	60	PA	biolrep1	DAG	1439.46	0.892196		590.701	260	PA	biolrep1	PA	743.468	0.794521
SM	calsiumFluo4	biolrep1	190	198.929	199.541	0.996932		933.163	60	PA	biolrep1	DAG	880.688	1.05958		312.196	270	PA	biolrep1	PA	414.229	0.75368
SM	calsiumFluo4	biolrep1	200	199.065	199.541	0.997618		939.473	60	PA	biolrep1	DAG	1007.51	0.932471		593.364	270	PA	biolrep1	PA	743.468	0.798103
SM	calsiumFluo4	biolrep1	210	198.746	199.541	0.996017		1232.69	70	PA	biolrep1	DAG	1439.46	0.856358		310.107	280	PA	biolrep1	PA	414.229	0.748636
SM	calsiumFluo4	biolrep1	220	200.65	199.541	1.00556		970.056	70	PA	biolrep1	DAG	880.688	1.10148		581.328	280	PA	biolrep1	PA	743.468	0.781914
SM	calsiumFluo4	biolrep1	230	201.754	199.541	1.01109		880.287	70	PA	biolrep1	DAG	1007.51	0.873726		311.844	290	PA	biolrep1	PA	414.229	0.752829
SM	calsiumFluo4	biolrep1	240	201.915	199.541	1.0119		1223.8	80	PA	biolrep1	DAG	1439.46	0.850184		594.247	290	PA	biolrep1	PA	743.468	0.79929
SM	calsiumFluo4	biolrep1	250	204.543	199.541	1.02507		961.827	80	PA	biolrep1	DAG	880.688	1.09213		311.559	300	PA	biolrep1	PA	414.229	0.752142
SM	calsiumFluo4	biolrep1	260	204.027	199.541	1.02248		819.761	80	PA	biolrep1	DAG	1007.51	0.813651		595.709	300	PA	biolrep1	PA	743.468	0.801257
SM	calsiumFluo4	biolrep1	270	206.642	199.541	1.03559		1138.83	90	PA	biolrep1	DAG	1439.46	0.791156		310.878	310	PA	biolrep1	PA	414.229	0.750497
SM	calsiumFluo4	biolrep1	280	207.245	199.541	1.03861		912.521	90	PA	biolrep1	DAG	880.688	1.03615		586.716	310	PA	biolrep1	PA	743.468	0.789162
SM	calsiumFluo4	biolrep1	290	207.862	199.541	1.0417		786.471	90	PA	biolrep1	DAG	1007.51	0.780609		311.133	320	PA	biolrep1	PA	414.229	0.751114
SM	calsiumFluo4	biolrep1	300	208.494	199.541	1.04487		1102.1	100	PA	biolrep1	DAG	1439.46	0.765639		597.913	320	PA	biolrep1	PA	743.468	0.804222
SM	calsiumFluo4	biolrep1	310	207.921	199.541	1.042		882.676	100	PA	biolrep1	DAG	880.688	1.00226		309.384	330	PA	biolrep1	PA	414.229	0.746892
SM	calsiumFluo4	biolrep1	320	208.953	199.541	1.04717		751.761	100	PA	biolrep1	DAG	1007.51	0.746158		586.678	330	PA	biolrep1	PA	743.468	0.78911
SM	calsiumFluo4	biolrep1	330	210.405	199.541	1.05445		1074.06	110	PA	biolrep1	DAG	1439.46	0.746156		311.492	340	PA	biolrep1	PA	414.229	0.75198
SM	calsiumFluo4	biolrep1	340	211.231	199.541	1.05859		846.177	110	PA	biolrep1	DAG	880.688	0.960813		596.399	340	PA	biolrep1	PA	743.468	0.802185
nolipidctrol	calsiumFluo4	biolrep1	0	169.845	169.845	1		731.605	110	PA	biolrep1	DAG	1007.51	0.726152		327.125	0	PA	biolrep1	PA	327.125	1
nolipidctrol	calsiumFluo4	biolrep1	10	169.711	169.845	0.999212		1046.33	120	PA	biolrep1	DAG	1439.46	0.726894		320.032	0	PA	biolrep1	PA	320.032	1
nolipidctrol	calsiumFluo4	biolrep1	20	170.322	169.845	1.00281		827.77	120	PA	biolrep1	DAG	880.688	0.939913		238.168	0	PA	biolrep1	PA	238.168	1
nolipidctrol	calsiumFluo4	biolrep1	30	170.196	169.845	1.00207		709.241	120	PA	biolrep1	DAG	1007.51	0.703955		125.954	0	PA	biolrep1	PA	125.954	1
nolipidctrol	calsiumFluo4	biolrep1	40	170.314	169.845	1.00276		1021.67	130	PA	biolrep1	DAG	1439.46	0.709763		347.487	0	PA	biolrep1	PA	347.487	1
nolipidctrol	calsiumFluo4	biolrep1	50	166.496	169.845	0.980283		812.66	130	PA	biolrep1	DAG	880.688	0.922756		394.306	0	PA	biolrep1	PA	394.306	1
nolipidctrol	calsiumFluo4	biolrep1	60	164.446	169.845	0.96821		689.434	130	PA	biolrep1	DAG	1007.51	0.684296		333.769	10	PA	biolrep1	PA	327.125	1.02031
nolipidctrol	calsiumFluo4	biolrep1	70	163.927	169.845	0.965159		1028.35	140	PA	biolrep1	DAG	1439.46	0.714404		323.964	10	PA	biolrep1	PA	320.032	1.01229
nolipidctrol	calsiumFluo4	biolrep1	80	163.834	169.845	0.964608		833.334	140	PA	biolrep1	DAG	880.688	0.94623		231.455	10	PA	biolrep1	PA	238.168	0.971814
nolipidctrol	calsiumFluo4	biolrep1	90	163.371	169.845	0.961882		654.078	140	PA	biolrep1	DAG	1007.51	0.649203		126.516	10	PA	biolrep1	PA	125.954	1.00446
nolipidctrol	calsiumFluo4	biolrep1	100	163.96	169.845	0.965351		1001.98	150	PA	biolrep1	DAG	1439.46	0.696083		354.136	10	PA	biolrep1	PA	347.487	1.01913
nolipidctrol	calsiumFluo4	biolrep1	110	163.918	169.845	0.965102		824.452	150	PA	biolrep1	DAG	880.688	0.936145		401.363	10	PA	biolrep1	PA	394.306	1.0179
nolipidctrol	calsiumFluo4	biolrep1	120	164.155	169.845	0.966502		634.939	150	PA	biolrep1	DAG	1007.51	0.630206		333.192	20	PA	biolrep1	PA	327.125	1.01855
nolipidctrol	calsiumFluo4	biolrep1	130	163.911	169.845	0.965064		936.991	160	PA	biolrep1	DAG	1439.46	0.650934		326.565	20	PA	biolrep1	PA	320.032	1.02041
nolipidctrol	calsiumFluo4	biolrep1	140	164.84	169.845	0.97053		797.354	160	PA	biolrep1	DAG	880.688	0.905376		229.543	20	PA	biolrep1	PA	238.168	0.963784
nolipidctrol	calsiumFluo4	biolrep1	150	164.985	169.845	0.971384		623.281	160	PA	biolrep1	DAG	1007.51	0.618635		126.576	20	PA	biolrep1	PA	125.954	1.00494
nolipidctrol	calsiumFluo4	biolrep1	160	165.205	169.845	0.972684		938.523	170	PA	biolrep1	DAG	1439.46	0.651998		351.124	20	PA	biolrep1	PA	347.487	1.01047
nolipidctrol	calsiumFluo4	biolrep1	170	166.45	169.845	0.980011		785.85	170	PA	biolrep1	DAG	880.688	0.892314		400.275	20	PA	biolrep1	PA	394.306	1.01514
nolipidctrol	calsiumFluo4	biolrep1	180	166.141	169.845	0.97819		600.566	170	PA	biolrep1	DAG	1007.51	0.59609		336.777	30	PA	biolrep1	PA	327.125	1.02951
nolipidctrol	calsiumFluo4	biolrep1	190	167.737	169.845	0.987587		921.065	180	PA	biolrep1	DAG	1439.46	0.63987		328.972	30	PA	biolrep1	PA	320.032	1.02793
nolipidctrol	calsiumFluo4	biolrep1	200	167.074	169.845	0.983688		779.445	180	PA	biolrep1	DAG	880.688	0.88504		233.34	30	PA	biolrep1	PA	238.168	0.979726
nolipidctrol	calsiumFluo4	biolrep1	210	167.482	169.845	0.986088		591.215	180	PA	biolrep1	DAG	1007.51	0.586809		126.888	30	PA	biolrep1	PA	125.954	1.00742
nolipidctrol	calsiumFluo4	biolrep1	220	167.151	169.845	0.984141		909.197	190	PA	biolrep1	DAG	1439.46	0.631626		357.534	30	PA	biolrep1	PA	347.487	1.02891
nolipidctrol	calsiumFluo4	biolrep1	230	166.833	169.845	0.982269		765.048	190	PA	biolrep1	DAG	880.688	0.868693		408.838	30	PA	biolrep1	PA	394.306	1.03685
nolipidctrol	calsiumFluo4	biolrep1	240	167.404	169.845	0.985627		581.099	190	PA	biolrep1	DAG	1007.51	0.576768		335.98	40	PA	biolrep1	PA	327.125	1.02707
nolipidctrol	calsiumFluo4	biolrep1	250	168.077	169.845	0.989589		870.033	200	PA	biolrep1	DAG	1439.46	0.604418		328.13	40	PA	biolrep1	PA	320.032	1.0253
nolipidctrol	calsiumFluo4	biolrep1	260	167.148	169.845	0.984124		746.452	200	PA	biolrep1	DAG	880.688	0.847578		232.942	40	PA	biolrep1	PA	238.168	0.978056
nolipidctrol	calsiumFluo4	biolrep1	270	167.147	169.845	0.984117		584.989	200	PA	biolrep1	DAG	1007.51	0.580629		126.389	40	PA	biolrep1	PA	125.954	1.00345
nolipidctrol	calsiumFluo4	biolrep1	280	167.93	169.845	0.988726		888.578	210	PA	biolrep1	DAG	1439.46	0.617301		359.045	40	PA	biolrep1	PA	347.487	1.03326
nolipidctrol	calsiumFluo4	biolrep1	290	167.678	169.845	0.98724		764.363	210	PA	biolrep1	DAG	880.688	0.867916		407.864	40	PA	biolrep1	PA	394.306	1.03439
nolipidctrol	calsiumFluo4	biolrep1	300	168.579	169.845	0.992545		570.596	210	PA	biolrep1	DAG	1007.51	0.566343		305.683	50	PA	biolrep1	PA	327.125	0.934454
nolipidctrol	calsiumFluo4	biolrep1	310	168.815	169.845	0.993934		880.569	220	PA	biolrep1	DAG	1439.46	0.611737		332.639	50	PA	biolrep1	PA	320.032	1.03939
nolipidctrol	calsiumFluo4	biolrep1	320	168.886	169.845	0.994353		760.212	220	PA	biolrep1	DAG	880.688	0.863202		211.155	50	PA	biolrep1	PA	238.168	0.886578
nolipidctrol	calsiumFluo4	biolrep1	330	168.966	169.845	0.994822		569.713	220	PA	biolrep1	DAG	1007.51	0.565467		124.547	50	PA	biolrep1	PA	125.954	0.988832
nolipidctrol	calsiumFluo4	biolrep1	340	168.608	169.845	0.992717		857.957	230	PA	biolrep1	DAG	1439.46	0.596029		332.377	50	PA	biolrep1	PA	347.487	0.956515
nolipidctrol	calsiumFluo4	biolrep1	0	169.18	169.18	1		756.762	230	PA	biolrep1	DAG	880.688	0.859285		373.592	50	PA	biolrep1	PA	394.306	0.947469
nolipidctrol	calsiumFluo4	biolrep1	10	169.09	169.18	0.999465		580.145	230	PA	biolrep1	DAG	1007.51	0.575822		309.512	60	PA	biolrep1	PA	327.125	0.946158
nolipidctrol	calsiumFluo4	biolrep1	20	170.039	169.18	1.00508		849.324	240	PA	biolrep1	DAG	1439.46	0.590031		333.932	60	PA	biolrep1	PA	320.032	1.04343
nolipidctrol	calsiumFluo4	biolrep1	30	170.783	169.18	1.00948		750.457	240	PA	biolrep1	DAG	880.688	0.852126		212.327	60	PA	biolrep1	PA	238.168	0.8915
nolipidctrol	calsiumFluo4	biolrep1	40	170.464	169.18	1.00759		577.922	240	PA	biolrep1	DAG	1007.51	0.573614		123.673	60	PA	biolrep1	PA	125.954	0.981893
nolipidctrol	calsiumFluo4	biolrep1	50	165.817	169.18	0.980123		859.301	250	PA	biolrep1	DAG	1439.46	0.596962		335.647	60	PA	biolrep1	PA	347.487	0.965925
nolipidctrol	calsiumFluo4	biolrep1	60	165.22	169.18	0.976594		765.138	250	PA	biolrep1	DAG	880.688	0.868795		376.07	60	PA	biolrep1	PA	394.306	0.953751
nolipidctrol	calsiumFluo4	biolrep1	70	164.748	169.18	0.973805		583.086	250	PA	biolrep1	DAG	1007.51	0.57874		301.584	70	PA	biolrep1	PA	327.125	0.921922
nolipidctrol	calsiumFluo4	biolrep1	80	164.938	169.18	0.974923		917.843	260	PA	biolrep1	DAG	1439.46	0.637632		330.509	70	PA	biolrep1	PA	320.032	1.03274
nolipidctrol	calsiumFluo4	biolrep1	90	165.396	169.18	0.977634		777.666	260	PA	biolrep1	DAG	880.688	0.883021		207.915	70	PA	biolrep1	PA	238.168	0.872976
nolipidctrol	calsiumFluo4	biolrep1	100	165.565	169.18	0.978633		594.049	260	PA	biolrep1	DAG	1007.51	0.589622		123.498	70	PA	biolrep1	PA	125.954	0.980501
nolipidctrol	calsiumFluo4	biolrep1	110	165.835	169.18	0.980227		881.195	270	PA	biolrep1	DAG	1439.46	0.612173		328.363	70	PA	biolrep1	PA	347.487	0.944963
nolipidctrol	calsiumFluo4	biolrep1	120	167.502	169.18	0.990078		772.086	270	PA	biolrep1	DAG	880.688	0.876684		369.846	70	PA	biolrep1	PA	394.306	0.937967
nolipidctrol	calsiumFluo4	biolrep1	130	169.38	169.18	1.00118		604.416	270	PA	biolrep1	DAG	1007.51	0.599912		293.33	80	PA	biolrep1	PA	327.125	0.896691
nolipidctrol	calsiumFluo4	biolrep1	140	170.503	169.18	1.00782		918.303	280	PA	biolrep1	DAG	1439.46	0.637951		327.801	80	PA	biolrep1	PA	320.032	1.02427
nolipidctrol	calsiumFluo4	biolrep1	150	170.353	169.18	1.00693		781.108	280	PA	biolrep1	DAG	880.688	0.886929		210.352	80	PA	biolrep1	PA	238.168	0.883209
nolipidctrol	calsiumFluo4	biolrep1	160	170.201	169.18	1.00603		590.859	280	PA	biolrep1	DAG	1007.51	0.586456		122.164	80	PA	biolrep1	PA	125.954	0.969907
nolipidctrol	calsiumFluo4	biolrep1	170	171.876	169.18	1.01594		855.809	290	PA	biolrep1	DAG	1439.46	0.594537		319.439	80	PA	biolrep1	PA	347.487	0.919284
nolipidctrol	calsiumFluo4	biolrep1	180	171.787	169.18	1.01541		779.535	290	PA	biolrep1	DAG	880.688	0.885143		358.277	80	PA	biolrep1	PA	394.306	0.908627
nolipidctrol	calsiumFluo4	biolrep1	190	170.653	169.18	1.0087		593.156	290	PA	biolrep1	DAG	1007.51	0.588735		295.642	90	PA	biolrep1	PA	327.125	0.903759
nolipidctrol	calsiumFluo4	biolrep1	200	170.855	169.18	1.0099		859.562	300	PA	biolrep1	DAG	1439.46	0.597144		329.039	90	PA	biolrep1	PA	320.032	1.02814
nolipidctrol	calsiumFluo4	biolrep1	210	170.544	169.18	1.00806		783.865	300	PA	biolrep1	DAG	880.688	0.890059		206.276	90	PA	biolrep1	PA	238.168	0.866096
nolipidctrol	calsiumFluo4	biolrep1	220	169.667	169.18	1.00288		603.684	300	PA	biolrep1	DAG	1007.51	0.599184		121.946	90	PA	biolrep1	PA	125.954	0.968178
nolipidctrol	calsiumFluo4	biolrep1	230	169.908	169.18	1.0043		880.323	310	PA	biolrep1	DAG	1439.46	0.611566		323.44	90	PA	biolrep1	PA	347.487	0.930797
nolipidctrol	calsiumFluo4	biolrep1	240	170.74	169.18	1.00922		789.883	310	PA	biolrep1	DAG	880.688	0.896893		364.098	90	PA	biolrep1	PA	394.306	0.923389
nolipidctrol	calsiumFluo4	biolrep1	250	169.637	169.18	1.0027		589.592	310	PA	biolrep1	DAG	1007.51	0.585198		283.785	100	PA	biolrep1	PA	327.125	0.867512
nolipidctrol	calsiumFluo4	biolrep1	260	169.713	169.18	1.00315		857.448	320	PA	biolrep1	DAG	1439.46	0.595675		321.658	100	PA	biolrep1	PA	320.032	1.00508
nolipidctrol	calsiumFluo4	biolrep1	270	169.977	169.18	1.00471		778.998	320	PA	biolrep1	DAG	880.688	0.884533		204.831	100	PA	biolrep1	PA	238.168	0.860027
nolipidctrol	calsiumFluo4	biolrep1	280	170.445	169.18	1.00747		591.313	320	PA	biolrep1	DAG	1007.51	0.586906		121.038	100	PA	biolrep1	PA	125.954	0.960967
nolipidctrol	calsiumFluo4	biolrep1	290	170.741	169.18	1.00923		848.039	330	PA	biolrep1	DAG	1439.46	0.589139		312.24	100	PA	biolrep1	PA	347.487	0.898565
nolipidctrol	calsiumFluo4	biolrep1	300	170.686	169.18	1.0089		786.116	330	PA	biolrep1	DAG	880.688	0.892615		348.891	100	PA	biolrep1	PA	394.306	0.884824
nolipidctrol	calsiumFluo4	biolrep1	310	170.009	169.18	1.0049		611.053	330	PA	biolrep1	DAG	1007.51	0.606499		287.782	110	PA	biolrep1	PA	327.125	0.879731
nolipidctrol	calsiumFluo4	biolrep1	320	170.454	169.18	1.00753		843.374	340	PA	biolrep1	DAG	1439.46	0.585898		320.459	110	PA	biolrep1	PA	320.032	1.00133
nolipidctrol	calsiumFluo4	biolrep1	330	171.388	169.18	1.01305		768.826	340	PA	biolrep1	DAG	880.688	0.872984		200.897	110	PA	biolrep1	PA	238.168	0.84351
nolipidctrol	calsiumFluo4	biolrep1	340	173.54	169.18	1.02577		590.555	340	PA	biolrep1	DAG	1007.51	0.586154		121.395	110	PA	biolrep1	PA	125.954	0.963806
nolipidctrol	calsiumFluo4	biolrep1	0	168.447	168.447	1		864.498	0	PA	biolrep1	DAG	864.498	1		316.841	110	PA	biolrep1	PA	347.487	0.911807
nolipidctrol	calsiumFluo4	biolrep1	10	168.555	168.447	1.00064		373.948	0	PA	biolrep1	DAG	373.948	1		356.689	110	PA	biolrep1	PA	394.306	0.9046
nolipidctrol	calsiumFluo4	biolrep1	20	168.852	168.447	1.0024		463.944	0	PA	biolrep1	DAG	463.944	1		283.217	120	PA	biolrep1	PA	327.125	0.865778
nolipidctrol	calsiumFluo4	biolrep1	30	169.247	168.447	1.00475		232.145	0	PA	biolrep1	DAG	232.145	1		318.347	120	PA	biolrep1	PA	320.032	0.994735
nolipidctrol	calsiumFluo4	biolrep1	40	169.479	168.447	1.00612		887.014	10	PA	biolrep1	DAG	864.498	1.02604		198.909	120	PA	biolrep1	PA	238.168	0.835162
nolipidctrol	calsiumFluo4	biolrep1	50	164.808	168.447	0.978395		380.081	10	PA	biolrep1	DAG	373.948	1.0164		121.292	120	PA	biolrep1	PA	125.954	0.962985
nolipidctrol	calsiumFluo4	biolrep1	60	163.849	168.447	0.972703		491.625	10	PA	biolrep1	DAG	463.944	1.05966		315.79	120	PA	biolrep1	PA	347.487	0.90878
nolipidctrol	calsiumFluo4	biolrep1	70	163.563	168.447	0.971005		234.708	10	PA	biolrep1	DAG	232.145	1.01104		353.978	120	PA	biolrep1	PA	394.306	0.897725
nolipidctrol	calsiumFluo4	biolrep1	80	163.674	168.447	0.971662		886.901	20	PA	biolrep1	DAG	864.498	1.02591		275.929	130	PA	biolrep1	PA	327.125	0.843498
nolipidctrol	calsiumFluo4	biolrep1	90	163.826	168.447	0.972562		379.894	20	PA	biolrep1	DAG	373.948	1.0159		315.278	130	PA	biolrep1	PA	320.032	0.985143
nolipidctrol	calsiumFluo4	biolrep1	100	163.951	168.447	0.973308		491.23	20	PA	biolrep1	DAG	463.944	1.05881		199.968	130	PA	biolrep1	PA	238.168	0.839609
nolipidctrol	calsiumFluo4	biolrep1	110	163.771	168.447	0.972238		234.074	20	PA	biolrep1	DAG	232.145	1.00831		120.549	130	PA	biolrep1	PA	125.954	0.957088
nolipidctrol	calsiumFluo4	biolrep1	120	163.679	168.447	0.971693		869.306	30	PA	biolrep1	DAG	864.498	1.00556		306.019	130	PA	biolrep1	PA	347.487	0.880664
nolipidctrol	calsiumFluo4	biolrep1	130	163.748	168.447	0.972105		375.772	30	PA	biolrep1	DAG	373.948	1.00488		340.628	130	PA	biolrep1	PA	394.306	0.863867
nolipidctrol	calsiumFluo4	biolrep1	140	163.931	168.447	0.973187		477.957	30	PA	biolrep1	DAG	463.944	1.0302		278.086	140	PA	biolrep1	PA	327.125	0.85009
nolipidctrol	calsiumFluo4	biolrep1	150	163.881	168.447	0.972894		238.236	30	PA	biolrep1	DAG	232.145	1.02624		320.403	140	PA	biolrep1	PA	320.032	1.00116
nolipidctrol	calsiumFluo4	biolrep1	160	164.672	168.447	0.977588		888.167	40	PA	biolrep1	DAG	864.498	1.02738		194.811	140	PA	biolrep1	PA	238.168	0.817955
nolipidctrol	calsiumFluo4	biolrep1	170	165.436	168.447	0.982124		379.292	40	PA	biolrep1	DAG	373.948	1.01429		120.652	140	PA	biolrep1	PA	125.954	0.957909
nolipidctrol	calsiumFluo4	biolrep1	180	165.532	168.447	0.982692		512.737	40	PA	biolrep1	DAG	463.944	1.10517		311.481	140	PA	biolrep1	PA	347.487	0.896381
nolipidctrol	calsiumFluo4	biolrep1	190	165.839	168.447	0.984516		235.097	40	PA	biolrep1	DAG	232.145	1.01272		346.259	140	PA	biolrep1	PA	394.306	0.878148
nolipidctrol	calsiumFluo4	biolrep1	200	166.199	168.447	0.986651		805.345	50	PA	biolrep1	DAG	864.498	0.931575		277.25	150	PA	biolrep1	PA	327.125	0.847536
nolipidctrol	calsiumFluo4	biolrep1	210	166.336	168.447	0.987464		344.383	50	PA	biolrep1	DAG	373.948	0.920937		322.793	150	PA	biolrep1	PA	320.032	1.00863
nolipidctrol	calsiumFluo4	biolrep1	220	166.419	168.447	0.987958		512.662	50	PA	biolrep1	DAG	463.944	1.10501		194.104	150	PA	biolrep1	PA	238.168	0.814987
nolipidctrol	calsiumFluo4	biolrep1	230	167.143	168.447	0.992254		220.771	50	PA	biolrep1	DAG	232.145	0.951008		120.771	150	PA	biolrep1	PA	125.954	0.958855
nolipidctrol	calsiumFluo4	biolrep1	240	166.959	168.447	0.991165		769.942	60	PA	biolrep1	DAG	864.498	0.890623		311.349	150	PA	biolrep1	PA	347.487	0.896
nolipidctrol	calsiumFluo4	biolrep1	250	167.332	168.447	0.993379		323.573	60	PA	biolrep1	DAG	373.948	0.865288		345.059	150	PA	biolrep1	PA	394.306	0.875106
nolipidctrol	calsiumFluo4	biolrep1	260	167.046	168.447	0.991684		500.075	60	PA	biolrep1	DAG	463.944	1.07788		272.312	160	PA	biolrep1	PA	327.125	0.83244
nolipidctrol	calsiumFluo4	biolrep1	270	167.693	168.447	0.995521		216.087	60	PA	biolrep1	DAG	232.145	0.93083		323.038	160	PA	biolrep1	PA	320.032	1.00939
nolipidctrol	calsiumFluo4	biolrep1	280	168.096	168.447	0.997916		744.504	70	PA	biolrep1	DAG	864.498	0.861198		195.44	160	PA	biolrep1	PA	238.168	0.820597
nolipidctrol	calsiumFluo4	biolrep1	290	167.599	168.447	0.994966		312.343	70	PA	biolrep1	DAG	373.948	0.835256		119.911	160	PA	biolrep1	PA	125.954	0.952025
nolipidctrol	calsiumFluo4	biolrep1	300	167.673	168.447	0.995406		488.4	70	PA	biolrep1	DAG	463.944	1.05271		302.373	160	PA	biolrep1	PA	347.487	0.870171
nolipidctrol	calsiumFluo4	biolrep1	310	167.712	168.447	0.995634		213.527	70	PA	biolrep1	DAG	232.145	0.9198		333.961	160	PA	biolrep1	PA	394.306	0.84696
nolipidctrol	calsiumFluo4	biolrep1	320	166.945	168.447	0.991084		740.695	80	PA	biolrep1	DAG	864.498	0.856792		275.864	170	PA	biolrep1	PA	327.125	0.843298
nolipidctrol	calsiumFluo4	biolrep1	330	167.564	168.447	0.994757		313.435	80	PA	biolrep1	DAG	373.948	0.838176		326.888	170	PA	biolrep1	PA	320.032	1.02142
nolipidctrol	calsiumFluo4	biolrep1	340	167.672	168.447	0.995398		481.8	80	PA	biolrep1	DAG	463.944	1.03849		191.886	170	PA	biolrep1	PA	238.168	0.805673
nolipidctrol	calsiumFluo4	biolrep1	0	174.91	174.91	1		212.658	80	PA	biolrep1	DAG	232.145	0.91606		120.027	170	PA	biolrep1	PA	125.954	0.952944
nolipidctrol	calsiumFluo4	biolrep1	10	174.906	174.91	0.999982		707.693	90	PA	biolrep1	DAG	864.498	0.818616		309.319	170	PA	biolrep1	PA	347.487	0.890159
nolipidctrol	calsiumFluo4	biolrep1	20	175.483	174.91	1.00328		304.99	90	PA	biolrep1	DAG	373.948	0.815594		341.863	170	PA	biolrep1	PA	394.306	0.867
nolipidctrol	calsiumFluo4	biolrep1	30	175.37	174.91	1.00263		462.834	90	PA	biolrep1	DAG	463.944	0.997606		271.054	180	PA	biolrep1	PA	327.125	0.828595
nolipidctrol	calsiumFluo4	biolrep1	40	175.267	174.91	1.00205		211.864	90	PA	biolrep1	DAG	232.145	0.912636		327.304	180	PA	biolrep1	PA	320.032	1.02272
nolipidctrol	calsiumFluo4	biolrep1	50	169.861	174.91	0.971138		703.057	100	PA	biolrep1	DAG	864.498	0.813254		193.886	180	PA	biolrep1	PA	238.168	0.814071
nolipidctrol	calsiumFluo4	biolrep1	60	168.413	174.91	0.96286		302.597	100	PA	biolrep1	DAG	373.948	0.809194		118.799	180	PA	biolrep1	PA	125.954	0.943196
nolipidctrol	calsiumFluo4	biolrep1	70	168.22	174.91	0.961755		463.428	100	PA	biolrep1	DAG	463.944	0.998887		301.309	180	PA	biolrep1	PA	347.487	0.867109
nolipidctrol	calsiumFluo4	biolrep1	80	168.281	174.91	0.962104		210.442	100	PA	biolrep1	DAG	232.145	0.906513		330.936	180	PA	biolrep1	PA	394.306	0.839287
nolipidctrol	calsiumFluo4	biolrep1	90	168.311	174.91	0.962273		700.034	110	PA	biolrep1	DAG	864.498	0.809757		275.962	190	PA	biolrep1	PA	327.125	0.843598
nolipidctrol	calsiumFluo4	biolrep1	100	168.281	174.91	0.962101		301.366	110	PA	biolrep1	DAG	373.948	0.805902		331.769	190	PA	biolrep1	PA	320.032	1.03667
nolipidctrol	calsiumFluo4	biolrep1	110	168.614	174.91	0.964004		462.851	110	PA	biolrep1	DAG	463.944	0.997644		190.23	190	PA	biolrep1	PA	238.168	0.798722
nolipidctrol	calsiumFluo4	biolrep1	120	169.087	174.91	0.966711		208.234	110	PA	biolrep1	DAG	232.145	0.897002		119.694	190	PA	biolrep1	PA	125.954	0.950303
nolipidctrol	calsiumFluo4	biolrep1	130	168.63	174.91	0.9641		696.725	120	PA	biolrep1	DAG	864.498	0.805929		309.459	190	PA	biolrep1	PA	347.487	0.890562
nolipidctrol	calsiumFluo4	biolrep1	140	169.936	174.91	0.971563		298.464	120	PA	biolrep1	DAG	373.948	0.798142		340.226	190	PA	biolrep1	PA	394.306	0.862848
nolipidctrol	calsiumFluo4	biolrep1	150	169.78	174.91	0.970674		465.298	120	PA	biolrep1	DAG	463.944	1.00292		269.273	200	PA	biolrep1	PA	327.125	0.823151
nolipidctrol	calsiumFluo4	biolrep1	160	169.857	174.91	0.971112		208.513	120	PA	biolrep1	DAG	232.145	0.898205		331.176	200	PA	biolrep1	PA	320.032	1.03482
nolipidctrol	calsiumFluo4	biolrep1	170	170.425	174.91	0.974362		720.972	130	PA	biolrep1	DAG	864.498	0.833977		191.52	200	PA	biolrep1	PA	238.168	0.804139
nolipidctrol	calsiumFluo4	biolrep1	180	171.227	174.91	0.978943		304.655	130	PA	biolrep1	DAG	373.948	0.814698		118.801	200	PA	biolrep1	PA	125.954	0.943212
nolipidctrol	calsiumFluo4	biolrep1	190	171.005	174.91	0.977677		479.94	130	PA	biolrep1	DAG	463.944	1.03448		300.765	200	PA	biolrep1	PA	347.487	0.865543
nolipidctrol	calsiumFluo4	biolrep1	200	171.447	174.91	0.980206		204.759	130	PA	biolrep1	DAG	232.145	0.88203		329.227	200	PA	biolrep1	PA	394.306	0.834954
nolipidctrol	calsiumFluo4	biolrep1	210	171.683	174.91	0.981553		706.675	140	PA	biolrep1	DAG	864.498	0.817439		275.796	210	PA	biolrep1	PA	327.125	0.843091
nolipidctrol	calsiumFluo4	biolrep1	220	172.009	174.91	0.983414		303.288	140	PA	biolrep1	DAG	373.948	0.811041		339.602	210	PA	biolrep1	PA	320.032	1.06115
nolipidctrol	calsiumFluo4	biolrep1	230	171.976	174.91	0.983229		454.123	140	PA	biolrep1	DAG	463.944	0.978831		189.67	210	PA	biolrep1	PA	238.168	0.79637
nolipidctrol	calsiumFluo4	biolrep1	240	172.713	174.91	0.987439		206.131	140	PA	biolrep1	DAG	232.145	0.887942		119.563	210	PA	biolrep1	PA	125.954	0.949259
nolipidctrol	calsiumFluo4	biolrep1	250	172.937	174.91	0.988721		707.009	150	PA	biolrep1	DAG	864.498	0.817826		308.779	210	PA	biolrep1	PA	347.487	0.888606
nolipidctrol	calsiumFluo4	biolrep1	260	173.688	174.91	0.993014		298.972	150	PA	biolrep1	DAG	373.948	0.799501		339.778	210	PA	biolrep1	PA	394.306	0.861713
nolipidctrol	calsiumFluo4	biolrep1	270	174.134	174.91	0.995567		456.736	150	PA	biolrep1	DAG	463.944	0.984463		276.189	220	PA	biolrep1	PA	327.125	0.844291
nolipidctrol	calsiumFluo4	biolrep1	280	174.16	174.91	0.995714		204.556	150	PA	biolrep1	DAG	232.145	0.881157		341.724	220	PA	biolrep1	PA	320.032	1.06778
nolipidctrol	calsiumFluo4	biolrep1	290	174.444	174.91	0.997337		715.18	160	PA	biolrep1	DAG	864.498	0.827277		189.47	220	PA	biolrep1	PA	238.168	0.79553
nolipidctrol	calsiumFluo4	biolrep1	300	175.353	174.91	1.00253		301.705	160	PA	biolrep1	DAG	373.948	0.806808		119.53	220	PA	biolrep1	PA	125.954	0.949001
nolipidctrol	calsiumFluo4	biolrep1	310	174.949	174.91	1.00023		459.953	160	PA	biolrep1	DAG	463.944	0.991397		307.35	220	PA	biolrep1	PA	347.487	0.884494
nolipidctrol	calsiumFluo4	biolrep1	320	175.657	174.91	1.00427		207.858	160	PA	biolrep1	DAG	232.145	0.89538		337.513	220	PA	biolrep1	PA	394.306	0.855968
nolipidctrol	calsiumFluo4	biolrep1	330	175.398	174.91	1.00279		729.808	170	PA	biolrep1	DAG	864.498	0.844198		270.875	230	PA	biolrep1	PA	327.125	0.828049
nolipidctrol	calsiumFluo4	biolrep1	340	175.75	174.91	1.0048		302.963	170	PA	biolrep1	DAG	373.948	0.810174		342.574	230	PA	biolrep1	PA	320.032	1.07044
nolipidctrol	calsiumFluo4	biolrep1	0	180.789	180.789	1		471.351	170	PA	biolrep1	DAG	463.944	1.01596		191.025	230	PA	biolrep1	PA	238.168	0.802058
nolipidctrol	calsiumFluo4	biolrep1	10	178.569	180.789	0.98772		203.171	170	PA	biolrep1	DAG	232.145	0.87519		118.711	230	PA	biolrep1	PA	125.954	0.942498
nolipidctrol	calsiumFluo4	biolrep1	20	177.994	180.789	0.984537		732.341	180	PA	biolrep1	DAG	864.498	0.847128		301.184	230	PA	biolrep1	PA	347.487	0.866748
nolipidctrol	calsiumFluo4	biolrep1	30	176.139	180.789	0.974276		304.437	180	PA	biolrep1	DAG	373.948	0.814116		325.767	230	PA	biolrep1	PA	394.306	0.826177
nolipidctrol	calsiumFluo4	biolrep1	40	174.693	180.789	0.966278		468.601	180	PA	biolrep1	DAG	463.944	1.01004		278.198	240	PA	biolrep1	PA	327.125	0.850433
nolipidctrol	calsiumFluo4	biolrep1	50	167.55	180.789	0.926769		203.616	180	PA	biolrep1	DAG	232.145	0.87711		346.576	240	PA	biolrep1	PA	320.032	1.08294
nolipidctrol	calsiumFluo4	biolrep1	60	167.77	180.789	0.927984		737.03	190	PA	biolrep1	DAG	864.498	0.852552		188.678	240	PA	biolrep1	PA	238.168	0.792204
nolipidctrol	calsiumFluo4	biolrep1	70	167.423	180.789	0.926065		305.817	190	PA	biolrep1	DAG	373.948	0.817804		119.038	240	PA	biolrep1	PA	125.954	0.945088
nolipidctrol	calsiumFluo4	biolrep1	80	167.061	180.789	0.924062		463.162	190	PA	biolrep1	DAG	463.944	0.998314		308.737	240	PA	biolrep1	PA	347.487	0.888486
nolipidctrol	calsiumFluo4	biolrep1	90	167.609	180.789	0.927097		202.261	190	PA	biolrep1	DAG	232.145	0.871271		337.172	240	PA	biolrep1	PA	394.306	0.855103
nolipidctrol	calsiumFluo4	biolrep1	100	166.43	180.789	0.920571		736.934	200	PA	biolrep1	DAG	864.498	0.852442		272.662	250	PA	biolrep1	PA	327.125	0.833512
nolipidctrol	calsiumFluo4	biolrep1	110	167.197	180.789	0.924819		306.33	200	PA	biolrep1	DAG	373.948	0.819178		342.622	250	PA	biolrep1	PA	320.032	1.07058
nolipidctrol	calsiumFluo4	biolrep1	120	167.738	180.789	0.927809		458.991	200	PA	biolrep1	DAG	463.944	0.989323		190.204	250	PA	biolrep1	PA	238.168	0.798613
nolipidctrol	calsiumFluo4	biolrep1	130	168.706	180.789	0.933165		202.7	200	PA	biolrep1	DAG	232.145	0.873164		118.26	250	PA	biolrep1	PA	125.954	0.938913
nolipidctrol	calsiumFluo4	biolrep1	140	171.346	180.789	0.947764		710.104	210	PA	biolrep1	DAG	864.498	0.821405		300.428	250	PA	biolrep1	PA	347.487	0.864573
nolipidctrol	calsiumFluo4	biolrep1	150	178.95	180.789	0.989828		299.078	210	PA	biolrep1	DAG	373.948	0.799784		324.877	250	PA	biolrep1	PA	394.306	0.823921
nolipidctrol	calsiumFluo4	biolrep1	160	176.999	180.789	0.979036		451.569	210	PA	biolrep1	DAG	463.944	0.973326		274.669	260	PA	biolrep1	PA	327.125	0.839645
nolipidctrol	calsiumFluo4	biolrep1	170	177.59	180.789	0.982304		205.153	210	PA	biolrep1	DAG	232.145	0.883729		343.392	260	PA	biolrep1	PA	320.032	1.07299
nolipidctrol	calsiumFluo4	biolrep1	180	178.26	180.789	0.986012		732.389	220	PA	biolrep1	DAG	864.498	0.847183		185.992	260	PA	biolrep1	PA	238.168	0.780929
nolipidctrol	calsiumFluo4	biolrep1	190	177.371	180.789	0.98109		303.771	220	PA	biolrep1	DAG	373.948	0.812333		118.811	260	PA	biolrep1	PA	125.954	0.943288
nolipidctrol	calsiumFluo4	biolrep1	200	177.503	180.789	0.981824		469.038	220	PA	biolrep1	DAG	463.944	1.01098		306.306	260	PA	biolrep1	PA	347.487	0.88149
nolipidctrol	calsiumFluo4	biolrep1	210	178.82	180.789	0.989106		201.96	220	PA	biolrep1	DAG	232.145	0.869974		335.043	260	PA	biolrep1	PA	394.306	0.849703
nolipidctrol	calsiumFluo4	biolrep1	220	177.636	180.789	0.982556		718.129	230	PA	biolrep1	DAG	864.498	0.830689		270.193	270	PA	biolrep1	PA	327.125	0.825964
nolipidctrol	calsiumFluo4	biolrep1	230	176.324	180.789	0.975298		301.83	230	PA	biolrep1	DAG	373.948	0.807144		345.656	270	PA	biolrep1	PA	320.032	1.08007
nolipidctrol	calsiumFluo4	biolrep1	240	174.799	180.789	0.966868		457.304	230	PA	biolrep1	DAG	463.944	0.985686		189.074	270	PA	biolrep1	PA	238.168	0.793866
nolipidctrol	calsiumFluo4	biolrep1	250	177.246	180.789	0.980399		205.699	230	PA	biolrep1	DAG	232.145	0.886083		118.537	270	PA	biolrep1	PA	125.954	0.941112
nolipidctrol	calsiumFluo4	biolrep1	260	175.898	180.789	0.972946		739.324	240	PA	biolrep1	DAG	864.498	0.855206		300.613	270	PA	biolrep1	PA	347.487	0.865106
nolipidctrol	calsiumFluo4	biolrep1	270	174.729	180.789	0.966476		306.688	240	PA	biolrep1	DAG	373.948	0.820134		326.906	270	PA	biolrep1	PA	394.306	0.829066
nolipidctrol	calsiumFluo4	biolrep1	280	175.015	180.789	0.968061		467.358	240	PA	biolrep1	DAG	463.944	1.00736		272.405	280	PA	biolrep1	PA	327.125	0.832726
nolipidctrol	calsiumFluo4	biolrep1	290	175.646	180.789	0.971552		201.789	240	PA	biolrep1	DAG	232.145	0.869237		345.09	280	PA	biolrep1	PA	320.032	1.0783
nolipidctrol	calsiumFluo4	biolrep1	300	176.944	180.789	0.978729		734.525	250	PA	biolrep1	DAG	864.498	0.849654		188.315	280	PA	biolrep1	PA	238.168	0.79068
nolipidctrol	calsiumFluo4	biolrep1	310	176.807	180.789	0.977971		302.072	250	PA	biolrep1	DAG	373.948	0.807789		118.5	280	PA	biolrep1	PA	125.954	0.940817
nolipidctrol	calsiumFluo4	biolrep1	320	176.924	180.789	0.978621		470.387	250	PA	biolrep1	DAG	463.944	1.01389		299.599	280	PA	biolrep1	PA	347.487	0.862187
nolipidctrol	calsiumFluo4	biolrep1	330	175.24	180.789	0.969303		201.494	250	PA	biolrep1	DAG	232.145	0.867966		327.636	280	PA	biolrep1	PA	394.306	0.830918
nolipidctrol	calsiumFluo4	biolrep1	340	174.971	180.789	0.967815		719.299	260	PA	biolrep1	DAG	864.498	0.832042		280.528	290	PA	biolrep1	PA	327.125	0.857557
nolipidctrol	calsiumFluo4	biolrep1	0	177.654	177.654	1		298.853	260	PA	biolrep1	DAG	373.948	0.799183		347.833	290	PA	biolrep1	PA	320.032	1.08687
nolipidctrol	calsiumFluo4	biolrep1	10	178.826	177.654	1.0066		462.478	260	PA	biolrep1	DAG	463.944	0.99684		187.461	290	PA	biolrep1	PA	238.168	0.787095
nolipidctrol	calsiumFluo4	biolrep1	20	177.981	177.654	1.00184		207.05	260	PA	biolrep1	DAG	232.145	0.8919		119.49	290	PA	biolrep1	PA	125.954	0.948683
nolipidctrol	calsiumFluo4	biolrep1	30	176.423	177.654	0.993072		738.621	270	PA	biolrep1	DAG	864.498	0.854393		308.85	290	PA	biolrep1	PA	347.487	0.888808
nolipidctrol	calsiumFluo4	biolrep1	40	175.062	177.654	0.98541		301.39	270	PA	biolrep1	DAG	373.948	0.805966		339.568	290	PA	biolrep1	PA	394.306	0.861179
nolipidctrol	calsiumFluo4	biolrep1	50	167.172	177.654	0.940996		476.854	270	PA	biolrep1	DAG	463.944	1.02783		275.414	300	PA	biolrep1	PA	327.125	0.841923
nolipidctrol	calsiumFluo4	biolrep1	60	167.219	177.654	0.941263		202.545	270	PA	biolrep1	DAG	232.145	0.872496		345.215	300	PA	biolrep1	PA	320.032	1.07869
nolipidctrol	calsiumFluo4	biolrep1	70	168.577	177.654	0.948905		722.381	280	PA	biolrep1	DAG	864.498	0.835607		188.984	300	PA	biolrep1	PA	238.168	0.79349
nolipidctrol	calsiumFluo4	biolrep1	80	168.935	177.654	0.950922		299.257	280	PA	biolrep1	DAG	373.948	0.800262		118.089	300	PA	biolrep1	PA	125.954	0.937561
nolipidctrol	calsiumFluo4	biolrep1	90	168.624	177.654	0.949171		458.015	280	PA	biolrep1	DAG	463.944	0.987219		302.785	300	PA	biolrep1	PA	347.487	0.871355
nolipidctrol	calsiumFluo4	biolrep1	100	168.804	177.654	0.950183		204.928	280	PA	biolrep1	DAG	232.145	0.882762		328.098	300	PA	biolrep1	PA	394.306	0.832091
nolipidctrol	calsiumFluo4	biolrep1	110	167.582	177.654	0.943307		725.506	290	PA	biolrep1	DAG	864.498	0.839222		274.192	310	PA	biolrep1	PA	327.125	0.838188
nolipidctrol	calsiumFluo4	biolrep1	120	167.965	177.654	0.94546		301.364	290	PA	biolrep1	DAG	373.948	0.805896		343.518	310	PA	biolrep1	PA	320.032	1.07338
nolipidctrol	calsiumFluo4	biolrep1	130	167.239	177.654	0.941377		460.991	290	PA	biolrep1	DAG	463.944	0.993633		187.328	310	PA	biolrep1	PA	238.168	0.786536
nolipidctrol	calsiumFluo4	biolrep1	140	168.127	177.654	0.946375		206.699	290	PA	biolrep1	DAG	232.145	0.89039		118.353	310	PA	biolrep1	PA	125.954	0.939655
nolipidctrol	calsiumFluo4	biolrep1	150	168.961	177.654	0.951066		721.381	300	PA	biolrep1	DAG	864.498	0.834451		301.94	310	PA	biolrep1	PA	347.487	0.868923
nolipidctrol	calsiumFluo4	biolrep1	160	168.499	177.654	0.948466		300.512	300	PA	biolrep1	DAG	373.948	0.803619		328.077	310	PA	biolrep1	PA	394.306	0.832037
nolipidctrol	calsiumFluo4	biolrep1	170	169.16	177.654	0.952187		455.489	300	PA	biolrep1	DAG	463.944	0.981775		278.85	320	PA	biolrep1	PA	327.125	0.852426
nolipidctrol	calsiumFluo4	biolrep1	180	169.499	177.654	0.954095		205.388	300	PA	biolrep1	DAG	232.145	0.884741		345.76	320	PA	biolrep1	PA	320.032	1.08039
nolipidctrol	calsiumFluo4	biolrep1	190	169.862	177.654	0.95614		725.496	310	PA	biolrep1	DAG	864.498	0.83921		185.689	320	PA	biolrep1	PA	238.168	0.779654
nolipidctrol	calsiumFluo4	biolrep1	200	170.36	177.654	0.958944		299.632	310	PA	biolrep1	DAG	373.948	0.801265		118.598	320	PA	biolrep1	PA	125.954	0.941598
nolipidctrol	calsiumFluo4	biolrep1	210	171.66	177.654	0.966262		463.261	310	PA	biolrep1	DAG	463.944	0.998526		309.622	320	PA	biolrep1	PA	347.487	0.891032
nolipidctrol	calsiumFluo4	biolrep1	220	173.308	177.654	0.975536		206.952	310	PA	biolrep1	DAG	232.145	0.891479		335.893	320	PA	biolrep1	PA	394.306	0.851859
nolipidctrol	calsiumFluo4	biolrep1	230	174.524	177.654	0.982384		723.584	320	PA	biolrep1	DAG	864.498	0.836998		275.694	330	PA	biolrep1	PA	327.125	0.842778
nolipidctrol	calsiumFluo4	biolrep1	240	172.277	177.654	0.969736		303.754	320	PA	biolrep1	DAG	373.948	0.81229		345.817	330	PA	biolrep1	PA	320.032	1.08057
nolipidctrol	calsiumFluo4	biolrep1	250	171.444	177.654	0.965043		465.563	320	PA	biolrep1	DAG	463.944	1.00349		187.901	330	PA	biolrep1	PA	238.168	0.788942
nolipidctrol	calsiumFluo4	biolrep1	260	170.661	177.654	0.960635		207.576	320	PA	biolrep1	DAG	232.145	0.894165		118.204	330	PA	biolrep1	PA	125.954	0.938473
nolipidctrol	calsiumFluo4	biolrep1	270	170.332	177.654	0.958787		730.273	330	PA	biolrep1	DAG	864.498	0.844736		302.56	330	PA	biolrep1	PA	347.487	0.870708
nolipidctrol	calsiumFluo4	biolrep1	280	171.855	177.654	0.967359		304.35	330	PA	biolrep1	DAG	373.948	0.813883		329.138	330	PA	biolrep1	PA	394.306	0.834728
nolipidctrol	calsiumFluo4	biolrep1	290	172.079	177.654	0.968616		471.023	330	PA	biolrep1	DAG	463.944	1.01526		275.328	340	PA	biolrep1	PA	327.125	0.841662
nolipidctrol	calsiumFluo4	biolrep1	300	172.312	177.654	0.96993		206.943	330	PA	biolrep1	DAG	232.145	0.89144		345.973	340	PA	biolrep1	PA	320.032	1.08106
nolipidctrol	calsiumFluo4	biolrep1	310	172.774	177.654	0.972531		734.237	340	PA	biolrep1	DAG	864.498	0.849321		187.705	340	PA	biolrep1	PA	238.168	0.788121
nolipidctrol	calsiumFluo4	biolrep1	320	173.228	177.654	0.975089		299.13	340	PA	biolrep1	DAG	373.948	0.799922		118.141	340	PA	biolrep1	PA	125.954	0.937967
nolipidctrol	calsiumFluo4	biolrep1	330	172.89	177.654	0.973185		474.561	340	PA	biolrep1	DAG	463.944	1.02288		302.874	340	PA	biolrep1	PA	347.487	0.871613
nolipidctrol	calsiumFluo4	biolrep1	340	172.546	177.654	0.971245		207.39	340	PA	biolrep1	DAG	232.145	0.893368		328.382	340	PA	biolrep1	PA	394.306	0.83281
gfp	sensor	biolrep2_U2OSwt	0	174.52	174.52	1		189.705	0	PC	biolrep1	DAG	189.705	1		216.742	0	PA	biolrep1	PA	216.742	1
gfp	sensor	biolrep2_U2OSwt	10	174.204	174.52	0.998193		261.182	0	PC	biolrep1	DAG	261.182	1		505.191	0	PA	biolrep1	PA	505.191	1
gfp	sensor	biolrep2_U2OSwt	20	176	174.52	1.00848		179.849	0	PC	biolrep1	DAG	179.849	1		205.169	0	PA	biolrep1	PA	205.169	1
gfp	sensor	biolrep2_U2OSwt	30	175.893	174.52	1.00787		188.644	10	PC	biolrep1	DAG	189.705	0.99441		662.553	0	PA	biolrep1	PA	662.553	1
gfp	sensor	biolrep2_U2OSwt	40	174.846	174.52	1.00187		258.147	10	PC	biolrep1	DAG	261.182	0.988379		222.599	0	PA	biolrep1	PA	222.599	1
gfp	sensor	biolrep2_U2OSwt	50	195.949	174.52	1.12279		177.344	10	PC	biolrep1	DAG	179.849	0.986073		1054.17	0	PA	biolrep1	PA	1054.17	1
gfp	sensor	biolrep2_U2OSwt	60	199.086	174.52	1.14077		188.116	20	PC	biolrep1	DAG	189.705	0.991624		216.941	10	PA	biolrep1	PA	216.742	1.00092
gfp	sensor	biolrep2_U2OSwt	70	192.064	174.52	1.10053		260.644	20	PC	biolrep1	DAG	261.182	0.997938		499.972	10	PA	biolrep1	PA	505.191	0.989669
gfp	sensor	biolrep2_U2OSwt	80	186.271	174.52	1.06734		180.305	20	PC	biolrep1	DAG	179.849	1.00254		208.068	10	PA	biolrep1	PA	205.169	1.01413
gfp	sensor	biolrep2_U2OSwt	90	182.287	174.52	1.04451		188.202	30	PC	biolrep1	DAG	189.705	0.992077		636.579	10	PA	biolrep1	PA	662.553	0.960797
gfp	sensor	biolrep2_U2OSwt	100	181.916	174.52	1.04238		261.013	30	PC	biolrep1	DAG	261.182	0.999354		217.918	10	PA	biolrep1	PA	222.599	0.978972
gfp	sensor	biolrep2_U2OSwt	110	182.447	174.52	1.04542		180.85	30	PC	biolrep1	DAG	179.849	1.00557		1065.52	10	PA	biolrep1	PA	1054.17	1.01076
gfp	sensor	biolrep2_U2OSwt	120	184.287	174.52	1.05597		186.969	40	PC	biolrep1	DAG	189.705	0.985577		218.824	20	PA	biolrep1	PA	216.742	1.00961
gfp	sensor	biolrep2_U2OSwt	130	184.201	174.52	1.05548		260.593	40	PC	biolrep1	DAG	261.182	0.997743		501.128	20	PA	biolrep1	PA	505.191	0.991958
gfp	sensor	biolrep2_U2OSwt	140	186.149	174.52	1.06664		180.286	40	PC	biolrep1	DAG	179.849	1.00244		208.038	20	PA	biolrep1	PA	205.169	1.01398
gfp	sensor	biolrep2_U2OSwt	150	188.293	174.52	1.07892		178.101	50	PC	biolrep1	DAG	189.705	0.938834		631.458	20	PA	biolrep1	PA	662.553	0.953067
gfp	sensor	biolrep2_U2OSwt	160	187.72	174.52	1.07564		242.164	50	PC	biolrep1	DAG	261.182	0.927185		216.494	20	PA	biolrep1	PA	222.599	0.972573
gfp	sensor	biolrep2_U2OSwt	170	188.255	174.52	1.0787		173.668	50	PC	biolrep1	DAG	179.849	0.965633		1074.09	20	PA	biolrep1	PA	1054.17	1.0189
gfp	sensor	biolrep2_U2OSwt	180	187.09	174.52	1.07203		179.543	60	PC	biolrep1	DAG	189.705	0.946436		220.088	30	PA	biolrep1	PA	216.742	1.01544
gfp	sensor	biolrep2_U2OSwt	190	187.914	174.52	1.07675		243.863	60	PC	biolrep1	DAG	261.182	0.933689		504.913	30	PA	biolrep1	PA	505.191	0.99945
gfp	sensor	biolrep2_U2OSwt	200	188.215	174.52	1.07847		171.103	60	PC	biolrep1	DAG	179.849	0.951371		209.27	30	PA	biolrep1	PA	205.169	1.01999
gfp	sensor	biolrep2_U2OSwt	210	187.171	174.52	1.07249		180.947	70	PC	biolrep1	DAG	189.705	0.953837		638.353	30	PA	biolrep1	PA	662.553	0.963474
gfp	sensor	biolrep2_U2OSwt	220	186.396	174.52	1.06805		239.688	70	PC	biolrep1	DAG	261.182	0.917704		219.376	30	PA	biolrep1	PA	222.599	0.985521
gfp	sensor	biolrep2_U2OSwt	230	187.343	174.52	1.07348		168.048	70	PC	biolrep1	DAG	179.849	0.934388		1095.3	30	PA	biolrep1	PA	1054.17	1.03901
gfp	sensor	biolrep2_U2OSwt	240	187.25	174.52	1.07294		182.791	80	PC	biolrep1	DAG	189.705	0.963557		220.005	40	PA	biolrep1	PA	216.742	1.01506
gfp	sensor	biolrep2_U2OSwt	250	188.343	174.52	1.07921		246.301	80	PC	biolrep1	DAG	261.182	0.943026		504.563	40	PA	biolrep1	PA	505.191	0.998757
gfp	sensor	biolrep2_U2OSwt	260	187.003	174.52	1.07153		170.968	80	PC	biolrep1	DAG	179.849	0.95062		210.367	40	PA	biolrep1	PA	205.169	1.02534
gfp	sensor	biolrep2_U2OSwt	270	186.39	174.52	1.06802		182.327	90	PC	biolrep1	DAG	189.705	0.961111		637.324	40	PA	biolrep1	PA	662.553	0.961921
gfp	sensor	biolrep2_U2OSwt	280	186.164	174.52	1.06672		241.981	90	PC	biolrep1	DAG	261.182	0.926485		217.714	40	PA	biolrep1	PA	222.599	0.978054
gfp	sensor	biolrep2_U2OSwt	290	184.919	174.52	1.05959		168.689	90	PC	biolrep1	DAG	179.849	0.937949		1091.34	40	PA	biolrep1	PA	1054.17	1.03526
gfp	sensor	biolrep2_U2OSwt	300	185.372	174.52	1.06218		185.642	100	PC	biolrep1	DAG	189.705	0.978585		210.06	50	PA	biolrep1	PA	216.742	0.969172
gfp	sensor	biolrep2_U2OSwt	310	184.703	174.52	1.05835		248.304	100	PC	biolrep1	DAG	261.182	0.950693		478.024	50	PA	biolrep1	PA	505.191	0.946225
gfp	sensor	biolrep2_U2OSwt	320	185.006	174.52	1.06008		173.531	100	PC	biolrep1	DAG	179.849	0.964875		208.398	50	PA	biolrep1	PA	205.169	1.01574
gfp	sensor	biolrep2_U2OSwt	330	184.259	174.52	1.0558		184.886	110	PC	biolrep1	DAG	189.705	0.974599		623.029	50	PA	biolrep1	PA	662.553	0.940346
gfp	sensor	biolrep2_U2OSwt	340	183.788	174.52	1.05311		250.102	110	PC	biolrep1	DAG	261.182	0.957576		213.713	50	PA	biolrep1	PA	222.599	0.96008
gfp	sensor	biolrep2_U2OSwt	0	177.588	177.588	1		172.325	110	PC	biolrep1	DAG	179.849	0.958168		1085.73	50	PA	biolrep1	PA	1054.17	1.02994
gfp	sensor	biolrep2_U2OSwt	10	177.151	177.588	0.997541		183.069	120	PC	biolrep1	DAG	189.705	0.965023		207.482	60	PA	biolrep1	PA	216.742	0.957278
gfp	sensor	biolrep2_U2OSwt	20	176.634	177.588	0.994633		245.823	120	PC	biolrep1	DAG	261.182	0.941194		462.566	60	PA	biolrep1	PA	505.191	0.915626
gfp	sensor	biolrep2_U2OSwt	30	175.995	177.588	0.991031		170.576	120	PC	biolrep1	DAG	179.849	0.948442		205.327	60	PA	biolrep1	PA	205.169	1.00077
gfp	sensor	biolrep2_U2OSwt	40	174.985	177.588	0.985347		183.201	130	PC	biolrep1	DAG	189.705	0.965719		614.837	60	PA	biolrep1	PA	662.553	0.927981
gfp	sensor	biolrep2_U2OSwt	50	192.425	177.588	1.08355		245.988	130	PC	biolrep1	DAG	261.182	0.941827		207.125	60	PA	biolrep1	PA	222.599	0.930483
gfp	sensor	biolrep2_U2OSwt	60	199.129	177.588	1.1213		171.28	130	PC	biolrep1	DAG	179.849	0.952358		1054.58	60	PA	biolrep1	PA	1054.17	1.00038
gfp	sensor	biolrep2_U2OSwt	70	201.939	177.588	1.13713		185.413	140	PC	biolrep1	DAG	189.705	0.977376		202.974	70	PA	biolrep1	PA	216.742	0.936477
gfp	sensor	biolrep2_U2OSwt	80	200.82	177.588	1.13082		253.138	140	PC	biolrep1	DAG	261.182	0.969202		451.092	70	PA	biolrep1	PA	505.191	0.892915
gfp	sensor	biolrep2_U2OSwt	90	197.525	177.588	1.11227		173.951	140	PC	biolrep1	DAG	179.849	0.967207		205.628	70	PA	biolrep1	PA	205.169	1.00223
gfp	sensor	biolrep2_U2OSwt	100	195.207	177.588	1.09922		188.035	150	PC	biolrep1	DAG	189.705	0.991196		606.339	70	PA	biolrep1	PA	662.553	0.915156
gfp	sensor	biolrep2_U2OSwt	110	191.048	177.588	1.07579		257.717	150	PC	biolrep1	DAG	261.182	0.986735		204.032	70	PA	biolrep1	PA	222.599	0.91659
gfp	sensor	biolrep2_U2OSwt	120	190.675	177.588	1.0737		176.612	150	PC	biolrep1	DAG	179.849	0.982005		1045.35	70	PA	biolrep1	PA	1054.17	0.991632
gfp	sensor	biolrep2_U2OSwt	130	189.321	177.588	1.06607		188.142	160	PC	biolrep1	DAG	189.705	0.991761		199.97	80	PA	biolrep1	PA	216.742	0.92262
gfp	sensor	biolrep2_U2OSwt	140	194.296	177.588	1.09409		257.538	160	PC	biolrep1	DAG	261.182	0.986049		437.953	80	PA	biolrep1	PA	505.191	0.866907
gfp	sensor	biolrep2_U2OSwt	150	194.251	177.588	1.09383		177.082	160	PC	biolrep1	DAG	179.849	0.98462		200.207	80	PA	biolrep1	PA	205.169	0.975817
gfp	sensor	biolrep2_U2OSwt	160	197.994	177.588	1.11491		188.222	170	PC	biolrep1	DAG	189.705	0.992185		593.904	80	PA	biolrep1	PA	662.553	0.896387
gfp	sensor	biolrep2_U2OSwt	170	198.291	177.588	1.11658		258.148	170	PC	biolrep1	DAG	261.182	0.988382		198.331	80	PA	biolrep1	PA	222.599	0.890979
gfp	sensor	biolrep2_U2OSwt	180	193.928	177.588	1.09201		176.056	170	PC	biolrep1	DAG	179.849	0.978912		997.182	80	PA	biolrep1	PA	1054.17	0.945937
gfp	sensor	biolrep2_U2OSwt	190	197.054	177.588	1.10962		188.994	180	PC	biolrep1	DAG	189.705	0.996252		196.159	90	PA	biolrep1	PA	216.742	0.905036
gfp	sensor	biolrep2_U2OSwt	200	195.259	177.588	1.09951		259.796	180	PC	biolrep1	DAG	261.182	0.994693		433.815	90	PA	biolrep1	PA	505.191	0.858716
gfp	sensor	biolrep2_U2OSwt	210	196.959	177.588	1.10908		176.078	180	PC	biolrep1	DAG	179.849	0.979034		197.751	90	PA	biolrep1	PA	205.169	0.963847
gfp	sensor	biolrep2_U2OSwt	220	202.172	177.588	1.13843		188.319	190	PC	biolrep1	DAG	189.705	0.992693		602.129	90	PA	biolrep1	PA	662.553	0.908801
gfp	sensor	biolrep2_U2OSwt	230	199.48	177.588	1.12328		260.571	190	PC	biolrep1	DAG	261.182	0.997659		200.693	90	PA	biolrep1	PA	222.599	0.901591
gfp	sensor	biolrep2_U2OSwt	240	199.367	177.588	1.12264		178.262	190	PC	biolrep1	DAG	179.849	0.991177		968.346	90	PA	biolrep1	PA	1054.17	0.918583
gfp	sensor	biolrep2_U2OSwt	250	201.673	177.588	1.13563		190.045	200	PC	biolrep1	DAG	189.705	1.0018		194.557	100	PA	biolrep1	PA	216.742	0.897645
gfp	sensor	biolrep2_U2OSwt	260	202.208	177.588	1.13864		260.976	200	PC	biolrep1	DAG	261.182	0.999209		422.983	100	PA	biolrep1	PA	505.191	0.837273
gfp	sensor	biolrep2_U2OSwt	270	201.319	177.588	1.13363		178.452	200	PC	biolrep1	DAG	179.849	0.992234		197.166	100	PA	biolrep1	PA	205.169	0.960993
gfp	sensor	biolrep2_U2OSwt	280	201.39	177.588	1.13403		189.355	210	PC	biolrep1	DAG	189.705	0.998155		591.147	100	PA	biolrep1	PA	662.553	0.892226
gfp	sensor	biolrep2_U2OSwt	290	197.669	177.588	1.11308		258.858	210	PC	biolrep1	DAG	261.182	0.991103		198.57	100	PA	biolrep1	PA	222.599	0.892053
gfp	sensor	biolrep2_U2OSwt	300	197.045	177.588	1.10957		177.163	210	PC	biolrep1	DAG	179.849	0.985067		957.682	100	PA	biolrep1	PA	1054.17	0.908467
gfp	sensor	biolrep2_U2OSwt	310	195.265	177.588	1.09954		188.713	220	PC	biolrep1	DAG	189.705	0.994772		194.409	110	PA	biolrep1	PA	216.742	0.896962
gfp	sensor	biolrep2_U2OSwt	320	194.156	177.588	1.0933		258.258	220	PC	biolrep1	DAG	261.182	0.988804		419.678	110	PA	biolrep1	PA	505.191	0.830732
gfp	sensor	biolrep2_U2OSwt	330	191.488	177.588	1.07828		178.365	220	PC	biolrep1	DAG	179.849	0.99175		195.76	110	PA	biolrep1	PA	205.169	0.954142
gfp	sensor	biolrep2_U2OSwt	340	190.985	177.588	1.07544		189.706	230	PC	biolrep1	DAG	189.705	1.00001		583.665	110	PA	biolrep1	PA	662.553	0.880933
gfp	sensor	biolrep2_U2OSwt	0	166.078	166.078	1		258.28	230	PC	biolrep1	DAG	261.182	0.988888		197.275	110	PA	biolrep1	PA	222.599	0.886236
gfp	sensor	biolrep2_U2OSwt	10	165.924	166.078	0.999072		178.275	230	PC	biolrep1	DAG	179.849	0.991251		953.58	110	PA	biolrep1	PA	1054.17	0.904576
gfp	sensor	biolrep2_U2OSwt	20	165.777	166.078	0.998183		194.276	240	PC	biolrep1	DAG	189.705	1.0241		194.965	120	PA	biolrep1	PA	216.742	0.899529
gfp	sensor	biolrep2_U2OSwt	30	165.786	166.078	0.998237		269.998	240	PC	biolrep1	DAG	261.182	1.03375		414.939	120	PA	biolrep1	PA	505.191	0.821352
gfp	sensor	biolrep2_U2OSwt	40	165.477	166.078	0.996381		182.233	240	PC	biolrep1	DAG	179.849	1.01326		199.275	120	PA	biolrep1	PA	205.169	0.971273
gfp	sensor	biolrep2_U2OSwt	50	213.591	166.078	1.28608		191.014	250	PC	biolrep1	DAG	189.705	1.0069		557.868	120	PA	biolrep1	PA	662.553	0.841998
gfp	sensor	biolrep2_U2OSwt	60	213.216	166.078	1.28383		261.565	250	PC	biolrep1	DAG	261.182	1.00147		192.921	120	PA	biolrep1	PA	222.599	0.866676
gfp	sensor	biolrep2_U2OSwt	70	203.706	166.078	1.22656		177.81	250	PC	biolrep1	DAG	179.849	0.988664		955.669	120	PA	biolrep1	PA	1054.17	0.906557
gfp	sensor	biolrep2_U2OSwt	80	194.164	166.078	1.16911		193.167	260	PC	biolrep1	DAG	189.705	1.01825		192.659	130	PA	biolrep1	PA	216.742	0.88889
gfp	sensor	biolrep2_U2OSwt	90	192.181	166.078	1.15717		268.549	260	PC	biolrep1	DAG	261.182	1.0282		411.475	130	PA	biolrep1	PA	505.191	0.814494
gfp	sensor	biolrep2_U2OSwt	100	187.027	166.078	1.12614		182.655	260	PC	biolrep1	DAG	179.849	1.0156		194.505	130	PA	biolrep1	PA	205.169	0.948023
gfp	sensor	biolrep2_U2OSwt	110	187.56	166.078	1.12935		191.369	270	PC	biolrep1	DAG	189.705	1.00877		573.595	130	PA	biolrep1	PA	662.553	0.865735
gfp	sensor	biolrep2_U2OSwt	120	183.577	166.078	1.10536		262.782	270	PC	biolrep1	DAG	261.182	1.00613		195.363	130	PA	biolrep1	PA	222.599	0.877645
gfp	sensor	biolrep2_U2OSwt	130	179.993	166.078	1.08378		179.277	270	PC	biolrep1	DAG	179.849	0.996823		927.869	130	PA	biolrep1	PA	1054.17	0.880186
gfp	sensor	biolrep2_U2OSwt	140	181.194	166.078	1.09102		192.165	280	PC	biolrep1	DAG	189.705	1.01297		193.752	140	PA	biolrep1	PA	216.742	0.89393
gfp	sensor	biolrep2_U2OSwt	150	183.692	166.078	1.10606		263.777	280	PC	biolrep1	DAG	261.182	1.00994		406.966	140	PA	biolrep1	PA	505.191	0.805569
gfp	sensor	biolrep2_U2OSwt	160	178.999	166.078	1.0778		178.771	280	PC	biolrep1	DAG	179.849	0.994007		198.134	140	PA	biolrep1	PA	205.169	0.96571
gfp	sensor	biolrep2_U2OSwt	170	178.887	166.078	1.07713		192.499	290	PC	biolrep1	DAG	189.705	1.01473		548.664	140	PA	biolrep1	PA	662.553	0.828106
gfp	sensor	biolrep2_U2OSwt	180	178.766	166.078	1.07639		265.811	290	PC	biolrep1	DAG	261.182	1.01772		191.873	140	PA	biolrep1	PA	222.599	0.861965
gfp	sensor	biolrep2_U2OSwt	190	179.036	166.078	1.07802		180.813	290	PC	biolrep1	DAG	179.849	1.00536		942.252	140	PA	biolrep1	PA	1054.17	0.893829
gfp	sensor	biolrep2_U2OSwt	200	178.361	166.078	1.07395		194.597	300	PC	biolrep1	DAG	189.705	1.02579		194.095	150	PA	biolrep1	PA	216.742	0.895512
gfp	sensor	biolrep2_U2OSwt	210	177.558	166.078	1.06912		273.309	300	PC	biolrep1	DAG	261.182	1.04643		410.397	150	PA	biolrep1	PA	505.191	0.812362
gfp	sensor	biolrep2_U2OSwt	220	179.306	166.078	1.07965		183.952	300	PC	biolrep1	DAG	179.849	1.02282		198.436	150	PA	biolrep1	PA	205.169	0.967183
gfp	sensor	biolrep2_U2OSwt	230	178.87	166.078	1.07702		193.571	310	PC	biolrep1	DAG	189.705	1.02038		547.485	150	PA	biolrep1	PA	662.553	0.826327
gfp	sensor	biolrep2_U2OSwt	240	178.757	166.078	1.07634		267.863	310	PC	biolrep1	DAG	261.182	1.02558		191.132	150	PA	biolrep1	PA	222.599	0.858638
gfp	sensor	biolrep2_U2OSwt	250	178.749	166.078	1.07629		180.9	310	PC	biolrep1	DAG	179.849	1.00585		948.358	150	PA	biolrep1	PA	1054.17	0.899622
gfp	sensor	biolrep2_U2OSwt	260	178.946	166.078	1.07748		194.63	320	PC	biolrep1	DAG	189.705	1.02596		194.6	160	PA	biolrep1	PA	216.742	0.897844
gfp	sensor	biolrep2_U2OSwt	270	180.261	166.078	1.0854		274.556	320	PC	biolrep1	DAG	261.182	1.0512		408.402	160	PA	biolrep1	PA	505.191	0.808412
gfp	sensor	biolrep2_U2OSwt	280	180.777	166.078	1.0885		186.001	320	PC	biolrep1	DAG	179.849	1.03421		197.775	160	PA	biolrep1	PA	205.169	0.963963
gfp	sensor	biolrep2_U2OSwt	290	182.745	166.078	1.10036		194.02	330	PC	biolrep1	DAG	189.705	1.02275		546.222	160	PA	biolrep1	PA	662.553	0.82442
gfp	sensor	biolrep2_U2OSwt	300	183.023	166.078	1.10203		267.906	330	PC	biolrep1	DAG	261.182	1.02575		190.992	160	PA	biolrep1	PA	222.599	0.858011
gfp	sensor	biolrep2_U2OSwt	310	183.221	166.078	1.10322		183.188	330	PC	biolrep1	DAG	179.849	1.01857		959.734	160	PA	biolrep1	PA	1054.17	0.910413
gfp	sensor	biolrep2_U2OSwt	320	183.965	166.078	1.1077		193.859	340	PC	biolrep1	DAG	189.705	1.0219		191.94	170	PA	biolrep1	PA	216.742	0.885571
gfp	sensor	biolrep2_U2OSwt	330	181.632	166.078	1.09365		272.144	340	PC	biolrep1	DAG	261.182	1.04197		409.169	170	PA	biolrep1	PA	505.191	0.80993
gfp	sensor	biolrep2_U2OSwt	340	186.375	166.078	1.12221		185.755	340	PC	biolrep1	DAG	179.849	1.03284		194.217	170	PA	biolrep1	PA	205.169	0.946621
gfp	sensor	biolrep2_U2OSwt	0	187.545	187.545	1		229.471	0	PC	biolrep1	DAG	229.471	1		563.239	170	PA	biolrep1	PA	662.553	0.850104
gfp	sensor	biolrep2_U2OSwt	10	192.147	187.545	1.02454		451.022	0	PC	biolrep1	DAG	451.022	1		194.01	170	PA	biolrep1	PA	222.599	0.871569
gfp	sensor	biolrep2_U2OSwt	20	191.772	187.545	1.02254		548.657	0	PC	biolrep1	DAG	548.657	1		929.084	170	PA	biolrep1	PA	1054.17	0.881338
gfp	sensor	biolrep2_U2OSwt	30	191.511	187.545	1.02115		176.145	0	PC	biolrep1	DAG	176.145	1		194.603	180	PA	biolrep1	PA	216.742	0.897859
gfp	sensor	biolrep2_U2OSwt	40	191.32	187.545	1.02013		234.031	10	PC	biolrep1	DAG	229.471	1.01987		402.198	180	PA	biolrep1	PA	505.191	0.796131
gfp	sensor	biolrep2_U2OSwt	50	215.399	187.545	1.14852		459.577	10	PC	biolrep1	DAG	451.022	1.01897		198.268	180	PA	biolrep1	PA	205.169	0.966364
gfp	sensor	biolrep2_U2OSwt	60	216.654	187.545	1.15521		548.041	10	PC	biolrep1	DAG	548.657	0.998877		547.484	180	PA	biolrep1	PA	662.553	0.826325
gfp	sensor	biolrep2_U2OSwt	70	215.644	187.545	1.14983		183.291	10	PC	biolrep1	DAG	176.145	1.04057		190.894	180	PA	biolrep1	PA	222.599	0.857569
gfp	sensor	biolrep2_U2OSwt	80	214.225	187.545	1.14226		242.492	20	PC	biolrep1	DAG	229.471	1.05674		949.536	180	PA	biolrep1	PA	1054.17	0.90074
gfp	sensor	biolrep2_U2OSwt	90	211.072	187.545	1.12545		470.887	20	PC	biolrep1	DAG	451.022	1.04404		192.757	190	PA	biolrep1	PA	216.742	0.889342
gfp	sensor	biolrep2_U2OSwt	100	206.647	187.545	1.10186		575.132	20	PC	biolrep1	DAG	548.657	1.04825		401.506	190	PA	biolrep1	PA	505.191	0.794761
gfp	sensor	biolrep2_U2OSwt	110	203.684	187.545	1.08606		191.001	20	PC	biolrep1	DAG	176.145	1.08434		194.713	190	PA	biolrep1	PA	205.169	0.949039
gfp	sensor	biolrep2_U2OSwt	120	201.605	187.545	1.07497		238.085	30	PC	biolrep1	DAG	229.471	1.03754		563.019	190	PA	biolrep1	PA	662.553	0.849772
gfp	sensor	biolrep2_U2OSwt	130	200.397	187.545	1.06853		452.418	30	PC	biolrep1	DAG	451.022	1.00309		195.634	190	PA	biolrep1	PA	222.599	0.878864
gfp	sensor	biolrep2_U2OSwt	140	201.035	187.545	1.07193		557.572	30	PC	biolrep1	DAG	548.657	1.01625		930.004	190	PA	biolrep1	PA	1054.17	0.882211
gfp	sensor	biolrep2_U2OSwt	150	201.802	187.545	1.07602		188.49	30	PC	biolrep1	DAG	176.145	1.07008		193.331	200	PA	biolrep1	PA	216.742	0.89199
gfp	sensor	biolrep2_U2OSwt	160	201.725	187.545	1.07561		243.411	40	PC	biolrep1	DAG	229.471	1.06075		396.947	200	PA	biolrep1	PA	505.191	0.785737
gfp	sensor	biolrep2_U2OSwt	170	202.972	187.545	1.08226		459.626	40	PC	biolrep1	DAG	451.022	1.01908		194.843	200	PA	biolrep1	PA	205.169	0.949671
gfp	sensor	biolrep2_U2OSwt	180	202.882	187.545	1.08178		566.978	40	PC	biolrep1	DAG	548.657	1.03339		558.313	200	PA	biolrep1	PA	662.553	0.842669
gfp	sensor	biolrep2_U2OSwt	190	204.358	187.545	1.08965		194.527	40	PC	biolrep1	DAG	176.145	1.10436		194.281	200	PA	biolrep1	PA	222.599	0.872785
gfp	sensor	biolrep2_U2OSwt	200	204.677	187.545	1.09135		223.202	50	PC	biolrep1	DAG	229.471	0.972684		922.904	200	PA	biolrep1	PA	1054.17	0.875476
gfp	sensor	biolrep2_U2OSwt	210	203.68	187.545	1.08603		451.61	50	PC	biolrep1	DAG	451.022	1.0013		194.999	210	PA	biolrep1	PA	216.742	0.899682
gfp	sensor	biolrep2_U2OSwt	220	203.648	187.545	1.08587		542.561	50	PC	biolrep1	DAG	548.657	0.988889		391.747	210	PA	biolrep1	PA	505.191	0.775444
gfp	sensor	biolrep2_U2OSwt	230	203.756	187.545	1.08644		181.55	50	PC	biolrep1	DAG	176.145	1.03068		197.35	210	PA	biolrep1	PA	205.169	0.961891
gfp	sensor	biolrep2_U2OSwt	240	203.8	187.545	1.08667		219.381	60	PC	biolrep1	DAG	229.471	0.956031		541.806	210	PA	biolrep1	PA	662.553	0.817754
gfp	sensor	biolrep2_U2OSwt	250	204.835	187.545	1.09219		448.826	60	PC	biolrep1	DAG	451.022	0.99513		190.076	210	PA	biolrep1	PA	222.599	0.853895
gfp	sensor	biolrep2_U2OSwt	260	203.309	187.545	1.08406		536.4	60	PC	biolrep1	DAG	548.657	0.97766		948.79	210	PA	biolrep1	PA	1054.17	0.900032
gfp	sensor	biolrep2_U2OSwt	270	202.155	187.545	1.0779		176.775	60	PC	biolrep1	DAG	176.145	1.00357		194.228	220	PA	biolrep1	PA	216.742	0.896125
gfp	sensor	biolrep2_U2OSwt	280	202.264	187.545	1.07849		223.423	70	PC	biolrep1	DAG	229.471	0.973643		387.091	220	PA	biolrep1	PA	505.191	0.766227
gfp	sensor	biolrep2_U2OSwt	290	201.921	187.545	1.07666		449.514	70	PC	biolrep1	DAG	451.022	0.996657		196.74	220	PA	biolrep1	PA	205.169	0.958916
gfp	sensor	biolrep2_U2OSwt	300	201.592	187.545	1.0749		536.991	70	PC	biolrep1	DAG	548.657	0.978738		538.837	220	PA	biolrep1	PA	662.553	0.813274
gfp	sensor	biolrep2_U2OSwt	310	201.509	187.545	1.07446		185.248	70	PC	biolrep1	DAG	176.145	1.05168		189.975	220	PA	biolrep1	PA	222.599	0.85344
gfp	sensor	biolrep2_U2OSwt	320	200.799	187.545	1.07067		228.059	80	PC	biolrep1	DAG	229.471	0.993847		949.359	220	PA	biolrep1	PA	1054.17	0.900572
gfp	sensor	biolrep2_U2OSwt	330	200.859	187.545	1.07099		464.529	80	PC	biolrep1	DAG	451.022	1.02995		194.212	230	PA	biolrep1	PA	216.742	0.896055
gfp	sensor	biolrep2_U2OSwt	340	199.704	187.545	1.06483		549.91	80	PC	biolrep1	DAG	548.657	1.00228		388.959	230	PA	biolrep1	PA	505.191	0.769924
gfp	sensor	biolrep2_U2OSwt	0	168.71	168.71	1		189.406	80	PC	biolrep1	DAG	176.145	1.07528		194.438	230	PA	biolrep1	PA	205.169	0.947699
gfp	sensor	biolrep2_U2OSwt	10	169.195	168.71	1.00287		227.135	90	PC	biolrep1	DAG	229.471	0.989822		567.678	230	PA	biolrep1	PA	662.553	0.856804
gfp	sensor	biolrep2_U2OSwt	20	169.503	168.71	1.0047		452.599	90	PC	biolrep1	DAG	451.022	1.0035		193.916	230	PA	biolrep1	PA	222.599	0.871145
gfp	sensor	biolrep2_U2OSwt	30	169.884	168.71	1.00696		539.252	90	PC	biolrep1	DAG	548.657	0.982858		932.839	230	PA	biolrep1	PA	1054.17	0.884901
gfp	sensor	biolrep2_U2OSwt	40	171.029	168.71	1.01375		189.9	90	PC	biolrep1	DAG	176.145	1.07809		193.375	240	PA	biolrep1	PA	216.742	0.89219
gfp	sensor	biolrep2_U2OSwt	50	182.297	168.71	1.08053		220.729	100	PC	biolrep1	DAG	229.471	0.961903		390.792	240	PA	biolrep1	PA	505.191	0.773554
gfp	sensor	biolrep2_U2OSwt	60	192.825	168.71	1.14294		449.151	100	PC	biolrep1	DAG	451.022	0.995852		194.794	240	PA	biolrep1	PA	205.169	0.94943
gfp	sensor	biolrep2_U2OSwt	70	190.701	168.71	1.13035		535.048	100	PC	biolrep1	DAG	548.657	0.975196		562.803	240	PA	biolrep1	PA	662.553	0.849446
gfp	sensor	biolrep2_U2OSwt	80	186.359	168.71	1.10461		180.473	100	PC	biolrep1	DAG	176.145	1.02457		194.36	240	PA	biolrep1	PA	222.599	0.873138
gfp	sensor	biolrep2_U2OSwt	90	182.602	168.71	1.08234		228.954	110	PC	biolrep1	DAG	229.471	0.997749		930.084	240	PA	biolrep1	PA	1054.17	0.882287
gfp	sensor	biolrep2_U2OSwt	100	179.138	168.71	1.06181		477.695	110	PC	biolrep1	DAG	451.022	1.05914		193.332	250	PA	biolrep1	PA	216.742	0.891995
gfp	sensor	biolrep2_U2OSwt	110	178.16	168.71	1.05601		549.665	110	PC	biolrep1	DAG	548.657	1.00184		388.523	250	PA	biolrep1	PA	505.191	0.769062
gfp	sensor	biolrep2_U2OSwt	120	176.456	168.71	1.04591		189.219	110	PC	biolrep1	DAG	176.145	1.07422		195.192	250	PA	biolrep1	PA	205.169	0.951372
gfp	sensor	biolrep2_U2OSwt	130	175.835	168.71	1.04223		229.482	120	PC	biolrep1	DAG	229.471	1.00005		562.011	250	PA	biolrep1	PA	662.553	0.84825
gfp	sensor	biolrep2_U2OSwt	140	175.801	168.71	1.04203		473.42	120	PC	biolrep1	DAG	451.022	1.04966		194.059	250	PA	biolrep1	PA	222.599	0.871786
gfp	sensor	biolrep2_U2OSwt	150	174.691	168.71	1.03545		550.382	120	PC	biolrep1	DAG	548.657	1.00314		927.587	250	PA	biolrep1	PA	1054.17	0.879919
gfp	sensor	biolrep2_U2OSwt	160	174.383	168.71	1.03362		190.838	120	PC	biolrep1	DAG	176.145	1.08341		194.466	260	PA	biolrep1	PA	216.742	0.897224
gfp	sensor	biolrep2_U2OSwt	170	173.508	168.71	1.02844		216.355	130	PC	biolrep1	DAG	229.471	0.942844		390.137	260	PA	biolrep1	PA	505.191	0.772258
gfp	sensor	biolrep2_U2OSwt	180	173.238	168.71	1.02684		462.224	130	PC	biolrep1	DAG	451.022	1.02484		200.296	260	PA	biolrep1	PA	205.169	0.976251
gfp	sensor	biolrep2_U2OSwt	190	173.425	168.71	1.02794		533.086	130	PC	biolrep1	DAG	548.657	0.971619		547.434	260	PA	biolrep1	PA	662.553	0.826249
gfp	sensor	biolrep2_U2OSwt	200	173.267	168.71	1.02701		175.896	130	PC	biolrep1	DAG	176.145	0.998585		191.961	260	PA	biolrep1	PA	222.599	0.862364
gfp	sensor	biolrep2_U2OSwt	210	173.214	168.71	1.02669		226.089	140	PC	biolrep1	DAG	229.471	0.985262		958.075	260	PA	biolrep1	PA	1054.17	0.90884
gfp	sensor	biolrep2_U2OSwt	220	174.908	168.71	1.03674		465.635	140	PC	biolrep1	DAG	451.022	1.0324		195.018	270	PA	biolrep1	PA	216.742	0.899774
gfp	sensor	biolrep2_U2OSwt	230	175.132	168.71	1.03807		543.455	140	PC	biolrep1	DAG	548.657	0.99052		390.311	270	PA	biolrep1	PA	505.191	0.772602
gfp	sensor	biolrep2_U2OSwt	240	177.907	168.71	1.05451		190.517	140	PC	biolrep1	DAG	176.145	1.08159		200.708	270	PA	biolrep1	PA	205.169	0.978258
gfp	sensor	biolrep2_U2OSwt	250	178.193	168.71	1.05621		229.228	150	PC	biolrep1	DAG	229.471	0.998943		546.001	270	PA	biolrep1	PA	662.553	0.824086
gfp	sensor	biolrep2_U2OSwt	260	181.082	168.71	1.07333		460.782	150	PC	biolrep1	DAG	451.022	1.02164		192.995	270	PA	biolrep1	PA	222.599	0.867006
gfp	sensor	biolrep2_U2OSwt	270	181.831	168.71	1.07777		545.619	150	PC	biolrep1	DAG	548.657	0.994464		968.371	270	PA	biolrep1	PA	1054.17	0.918607
gfp	sensor	biolrep2_U2OSwt	280	182.82	168.71	1.08363		196.428	150	PC	biolrep1	DAG	176.145	1.11515		195.166	280	PA	biolrep1	PA	216.742	0.900457
gfp	sensor	biolrep2_U2OSwt	290	183.231	168.71	1.08607		229.189	160	PC	biolrep1	DAG	229.471	0.998771		388.939	280	PA	biolrep1	PA	505.191	0.769886
gfp	sensor	biolrep2_U2OSwt	300	182.668	168.71	1.08273		460.398	160	PC	biolrep1	DAG	451.022	1.02079		201.335	280	PA	biolrep1	PA	205.169	0.981315
gfp	sensor	biolrep2_U2OSwt	310	184.329	168.71	1.09258		546.598	160	PC	biolrep1	DAG	548.657	0.996247		548.737	280	PA	biolrep1	PA	662.553	0.828216
gfp	sensor	biolrep2_U2OSwt	320	182.231	168.71	1.08014		195.367	160	PC	biolrep1	DAG	176.145	1.10912		192.295	280	PA	biolrep1	PA	222.599	0.863864
gfp	sensor	biolrep2_U2OSwt	330	180.633	168.71	1.07067		234.756	170	PC	biolrep1	DAG	229.471	1.02303		971.622	280	PA	biolrep1	PA	1054.17	0.921691
gfp	sensor	biolrep2_U2OSwt	340	179.67	168.71	1.06496		462.726	170	PC	biolrep1	DAG	451.022	1.02595		193.049	290	PA	biolrep1	PA	216.742	0.89069
gfp	sensor	biolrep2_U2OSwt	0	168.755	168.755	1		550.513	170	PC	biolrep1	DAG	548.657	1.00338		390.726	290	PA	biolrep1	PA	505.191	0.773423
gfp	sensor	biolrep2_U2OSwt	10	169.694	168.755	1.00556		204.899	170	PC	biolrep1	DAG	176.145	1.16324		196.844	290	PA	biolrep1	PA	205.169	0.959424
gfp	sensor	biolrep2_U2OSwt	20	169.871	168.755	1.00661		231.183	180	PC	biolrep1	DAG	229.471	1.00746		561.818	290	PA	biolrep1	PA	662.553	0.847959
gfp	sensor	biolrep2_U2OSwt	30	169.159	168.755	1.00239		464.175	180	PC	biolrep1	DAG	451.022	1.02916		195.379	290	PA	biolrep1	PA	222.599	0.877719
gfp	sensor	biolrep2_U2OSwt	40	168.722	168.755	0.999805		543.666	180	PC	biolrep1	DAG	548.657	0.990904		957.759	290	PA	biolrep1	PA	1054.17	0.90854
gfp	sensor	biolrep2_U2OSwt	50	176.347	168.755	1.04498		198.367	180	PC	biolrep1	DAG	176.145	1.12616		194.248	300	PA	biolrep1	PA	216.742	0.896218
gfp	sensor	biolrep2_U2OSwt	60	174.266	168.755	1.03265		234.569	190	PC	biolrep1	DAG	229.471	1.02222		385.571	300	PA	biolrep1	PA	505.191	0.763219
gfp	sensor	biolrep2_U2OSwt	70	172.243	168.755	1.02067		483.568	190	PC	biolrep1	DAG	451.022	1.07216		200.686	300	PA	biolrep1	PA	205.169	0.978149
gfp	sensor	biolrep2_U2OSwt	80	170.929	168.755	1.01288		556.815	190	PC	biolrep1	DAG	548.657	1.01487		543.504	300	PA	biolrep1	PA	662.553	0.820317
gfp	sensor	biolrep2_U2OSwt	90	170.454	168.755	1.01007		202.551	190	PC	biolrep1	DAG	176.145	1.14991		191.357	300	PA	biolrep1	PA	222.599	0.859651
gfp	sensor	biolrep2_U2OSwt	100	169.058	168.755	1.00179		232.544	200	PC	biolrep1	DAG	229.471	1.0134		966.753	300	PA	biolrep1	PA	1054.17	0.917072
gfp	sensor	biolrep2_U2OSwt	110	168.679	168.755	0.999549		470.762	200	PC	biolrep1	DAG	451.022	1.04377		194.281	310	PA	biolrep1	PA	216.742	0.896371
gfp	sensor	biolrep2_U2OSwt	120	167.378	168.755	0.991841		550.823	200	PC	biolrep1	DAG	548.657	1.00395		388.368	310	PA	biolrep1	PA	505.191	0.768755
gfp	sensor	biolrep2_U2OSwt	130	168.349	168.755	0.997592		201.865	200	PC	biolrep1	DAG	176.145	1.14601		201.513	310	PA	biolrep1	PA	205.169	0.982182
gfp	sensor	biolrep2_U2OSwt	140	167.588	168.755	0.993084		232.117	210	PC	biolrep1	DAG	229.471	1.01153		542.778	310	PA	biolrep1	PA	662.553	0.819221
gfp	sensor	biolrep2_U2OSwt	150	167.591	168.755	0.993103		472.641	210	PC	biolrep1	DAG	451.022	1.04793		191.152	310	PA	biolrep1	PA	222.599	0.858728
gfp	sensor	biolrep2_U2OSwt	160	167.676	168.755	0.993603		553.832	210	PC	biolrep1	DAG	548.657	1.00943		966.329	310	PA	biolrep1	PA	1054.17	0.916669
gfp	sensor	biolrep2_U2OSwt	170	167.776	168.755	0.994195		203.054	210	PC	biolrep1	DAG	176.145	1.15276		194.071	320	PA	biolrep1	PA	216.742	0.895403
gfp	sensor	biolrep2_U2OSwt	180	167.878	168.755	0.994801		245.279	220	PC	biolrep1	DAG	229.471	1.06889		392.575	320	PA	biolrep1	PA	505.191	0.777082
gfp	sensor	biolrep2_U2OSwt	190	168.187	168.755	0.99663		481.974	220	PC	biolrep1	DAG	451.022	1.06863		199.092	320	PA	biolrep1	PA	205.169	0.970381
gfp	sensor	biolrep2_U2OSwt	200	167.958	168.755	0.995272		568.128	220	PC	biolrep1	DAG	548.657	1.03549		563.021	320	PA	biolrep1	PA	662.553	0.849775
gfp	sensor	biolrep2_U2OSwt	210	169.046	168.755	1.00172		216.93	220	PC	biolrep1	DAG	176.145	1.23154		195.688	320	PA	biolrep1	PA	222.599	0.879106
gfp	sensor	biolrep2_U2OSwt	220	168.403	168.755	0.997912		242.848	230	PC	biolrep1	DAG	229.471	1.0583		969.445	320	PA	biolrep1	PA	1054.17	0.919625
gfp	sensor	biolrep2_U2OSwt	230	169.089	168.755	1.00198		478.25	230	PC	biolrep1	DAG	451.022	1.06037		193.835	330	PA	biolrep1	PA	216.742	0.894313
gfp	sensor	biolrep2_U2OSwt	240	169.119	168.755	1.00215		566.297	230	PC	biolrep1	DAG	548.657	1.03215		393.142	330	PA	biolrep1	PA	505.191	0.778205
gfp	sensor	biolrep2_U2OSwt	250	169.374	168.755	1.00367		213.373	230	PC	biolrep1	DAG	176.145	1.21135		198.858	330	PA	biolrep1	PA	205.169	0.969242
gfp	sensor	biolrep2_U2OSwt	260	170.034	168.755	1.00757		243.382	240	PC	biolrep1	DAG	229.471	1.06062		559.577	330	PA	biolrep1	PA	662.553	0.844577
gfp	sensor	biolrep2_U2OSwt	270	170.266	168.755	1.00895		489.832	240	PC	biolrep1	DAG	451.022	1.08605		194.891	330	PA	biolrep1	PA	222.599	0.875523
gfp	sensor	biolrep2_U2OSwt	280	169.638	168.755	1.00523		568.818	240	PC	biolrep1	DAG	548.657	1.03675		959.596	330	PA	biolrep1	PA	1054.17	0.910282
gfp	sensor	biolrep2_U2OSwt	290	170.324	168.755	1.0093		214.217	240	PC	biolrep1	DAG	176.145	1.21614		193.813	340	PA	biolrep1	PA	216.742	0.894213
gfp	sensor	biolrep2_U2OSwt	300	170.75	168.755	1.01182		245.307	250	PC	biolrep1	DAG	229.471	1.06901		395.399	340	PA	biolrep1	PA	505.191	0.782672
gfp	sensor	biolrep2_U2OSwt	310	170.518	168.755	1.01044		495.404	250	PC	biolrep1	DAG	451.022	1.0984		198.557	340	PA	biolrep1	PA	205.169	0.967773
gfp	sensor	biolrep2_U2OSwt	320	170.266	168.755	1.00895		576.303	250	PC	biolrep1	DAG	548.657	1.05039		556.928	340	PA	biolrep1	PA	662.553	0.840578
gfp	sensor	biolrep2_U2OSwt	330	171.082	168.755	1.01379		217.39	250	PC	biolrep1	DAG	176.145	1.23415		194.139	340	PA	biolrep1	PA	222.599	0.872146
gfp	sensor	biolrep2_U2OSwt	340	171.111	168.755	1.01396		241.084	260	PC	biolrep1	DAG	229.471	1.05061		954.192	340	PA	biolrep1	PA	1054.17	0.905157
gfp	sensor	biolrep2_U2OSwt	0	189.003	189.003	1		476.312	260	PC	biolrep1	DAG	451.022	1.05607		153.493	0	PC	biolrep1	PA	153.493	1
gfp	sensor	biolrep2_U2OSwt	10	188.994	189.003	0.999953		556.504	260	PC	biolrep1	DAG	548.657	1.0143		134.738	0	PC	biolrep1	PA	134.738	1
gfp	sensor	biolrep2_U2OSwt	20	188.529	189.003	0.997488		215.83	260	PC	biolrep1	DAG	176.145	1.2253		191.957	0	PC	biolrep1	PA	191.957	1
gfp	sensor	biolrep2_U2OSwt	30	188.987	189.003	0.999916		245.682	270	PC	biolrep1	DAG	229.471	1.07065		133.932	0	PC	biolrep1	PA	133.932	1
gfp	sensor	biolrep2_U2OSwt	40	188.232	189.003	0.995918		485.247	270	PC	biolrep1	DAG	451.022	1.07588		154.102	10	PC	biolrep1	PA	153.493	1.00397
gfp	sensor	biolrep2_U2OSwt	50	194.074	189.003	1.02683		569.582	270	PC	biolrep1	DAG	548.657	1.03814		134.291	10	PC	biolrep1	PA	134.738	0.996686
gfp	sensor	biolrep2_U2OSwt	60	194.421	189.003	1.02866		219.726	270	PC	biolrep1	DAG	176.145	1.24741		193.821	10	PC	biolrep1	PA	191.957	1.00971
gfp	sensor	biolrep2_U2OSwt	70	194.583	189.003	1.02952		245.92	280	PC	biolrep1	DAG	229.471	1.07168		133.54	10	PC	biolrep1	PA	133.932	0.99707
gfp	sensor	biolrep2_U2OSwt	80	193.049	189.003	1.02141		495.72	280	PC	biolrep1	DAG	451.022	1.0991		153.444	20	PC	biolrep1	PA	153.493	0.999678
gfp	sensor	biolrep2_U2OSwt	90	192.063	189.003	1.01619		578.751	280	PC	biolrep1	DAG	548.657	1.05485		134.644	20	PC	biolrep1	PA	134.738	0.999304
gfp	sensor	biolrep2_U2OSwt	100	190.504	189.003	1.00794		219.035	280	PC	biolrep1	DAG	176.145	1.24349		193.689	20	PC	biolrep1	PA	191.957	1.00903
gfp	sensor	biolrep2_U2OSwt	110	189.774	189.003	1.00408		250.508	290	PC	biolrep1	DAG	229.471	1.09168		133.205	20	PC	biolrep1	PA	133.932	0.994574
gfp	sensor	biolrep2_U2OSwt	120	188.225	189.003	0.995883		507.122	290	PC	biolrep1	DAG	451.022	1.12438		153.154	30	PC	biolrep1	PA	153.493	0.997788
gfp	sensor	biolrep2_U2OSwt	130	187.043	189.003	0.989629		585.711	290	PC	biolrep1	DAG	548.657	1.06754		134.737	30	PC	biolrep1	PA	134.738	0.999994
gfp	sensor	biolrep2_U2OSwt	140	186.434	189.003	0.986404		223.949	290	PC	biolrep1	DAG	176.145	1.27139		192.691	30	PC	biolrep1	PA	191.957	1.00382
gfp	sensor	biolrep2_U2OSwt	150	185.876	189.003	0.983455		246.952	300	PC	biolrep1	DAG	229.471	1.07618		133.097	30	PC	biolrep1	PA	133.932	0.993763
gfp	sensor	biolrep2_U2OSwt	160	185.842	189.003	0.983272		503.747	300	PC	biolrep1	DAG	451.022	1.1169		154.395	40	PC	biolrep1	PA	153.493	1.00588
gfp	sensor	biolrep2_U2OSwt	170	185.631	189.003	0.982159		574.298	300	PC	biolrep1	DAG	548.657	1.04673		133.481	40	PC	biolrep1	PA	134.738	0.990669
gfp	sensor	biolrep2_U2OSwt	180	185.828	189.003	0.983199		220.887	300	PC	biolrep1	DAG	176.145	1.254		194.989	40	PC	biolrep1	PA	191.957	1.0158
gfp	sensor	biolrep2_U2OSwt	190	186.087	189.003	0.984568		245.672	310	PC	biolrep1	DAG	229.471	1.0706		134.247	40	PC	biolrep1	PA	133.932	1.00235
gfp	sensor	biolrep2_U2OSwt	200	186.958	189.003	0.989178		499.573	310	PC	biolrep1	DAG	451.022	1.10765		151.708	50	PC	biolrep1	PA	153.493	0.988368
gfp	sensor	biolrep2_U2OSwt	210	186.426	189.003	0.986362		571.091	310	PC	biolrep1	DAG	548.657	1.04089		133.749	50	PC	biolrep1	PA	134.738	0.992659
gfp	sensor	biolrep2_U2OSwt	220	187.034	189.003	0.989579		216.697	310	PC	biolrep1	DAG	176.145	1.23022		189.91	50	PC	biolrep1	PA	191.957	0.989337
gfp	sensor	biolrep2_U2OSwt	230	187.651	189.003	0.992843		246.794	320	PC	biolrep1	DAG	229.471	1.07549		133.869	50	PC	biolrep1	PA	133.932	0.99953
gfp	sensor	biolrep2_U2OSwt	240	187.02	189.003	0.989508		522.684	320	PC	biolrep1	DAG	451.022	1.15889		149.908	60	PC	biolrep1	PA	153.493	0.976643
gfp	sensor	biolrep2_U2OSwt	250	187.673	189.003	0.99296		586.362	320	PC	biolrep1	DAG	548.657	1.06872		131.839	60	PC	biolrep1	PA	134.738	0.978482
gfp	sensor	biolrep2_U2OSwt	260	188.316	189.003	0.996366		215.621	320	PC	biolrep1	DAG	176.145	1.22411		187.986	60	PC	biolrep1	PA	191.957	0.979312
gfp	sensor	biolrep2_U2OSwt	270	188.485	189.003	0.997259		244.584	330	PC	biolrep1	DAG	229.471	1.06586		132.611	60	PC	biolrep1	PA	133.932	0.990137
gfp	sensor	biolrep2_U2OSwt	280	189.76	189.003	1.004		518.857	330	PC	biolrep1	DAG	451.022	1.1504		149.016	70	PC	biolrep1	PA	153.493	0.97083
gfp	sensor	biolrep2_U2OSwt	290	189.477	189.003	1.0025		578.504	330	PC	biolrep1	DAG	548.657	1.0544		132.261	70	PC	biolrep1	PA	134.738	0.981615
gfp	sensor	biolrep2_U2OSwt	300	190.312	189.003	1.00692		213.653	330	PC	biolrep1	DAG	176.145	1.21294		185.111	70	PC	biolrep1	PA	191.957	0.964337
gfp	sensor	biolrep2_U2OSwt	310	190.474	189.003	1.00778		256.012	340	PC	biolrep1	DAG	229.471	1.11566		130.693	70	PC	biolrep1	PA	133.932	0.975818
gfp	sensor	biolrep2_U2OSwt	320	190.915	189.003	1.01011		531.277	340	PC	biolrep1	DAG	451.022	1.17794		149.328	80	PC	biolrep1	PA	153.493	0.972867
gfp	sensor	biolrep2_U2OSwt	330	191.449	189.003	1.01294		595.837	340	PC	biolrep1	DAG	548.657	1.08599		131.423	80	PC	biolrep1	PA	134.738	0.975399
gfp	sensor	biolrep2_U2OSwt	340	190.555	189.003	1.00821		222.885	340	PC	biolrep1	DAG	176.145	1.26535		189.034	80	PC	biolrep1	PA	191.957	0.984776
gfp	sensor	biolrep2_U2OSwt	0	176.395	176.395	1		292.916	0	PC	biolrep1	DAG	292.916	1		131.498	80	PC	biolrep1	PA	133.932	0.981824
gfp	sensor	biolrep2_U2OSwt	10	176.122	176.395	0.998451		242.382	0	PC	biolrep1	DAG	242.382	1		150.106	90	PC	biolrep1	PA	153.493	0.977933
gfp	sensor	biolrep2_U2OSwt	20	175.814	176.395	0.996702		444.555	0	PC	biolrep1	DAG	444.555	1		131.793	90	PC	biolrep1	PA	134.738	0.978141
gfp	sensor	biolrep2_U2OSwt	30	176.396	176.395	1		293.469	10	PC	biolrep1	DAG	292.916	1.00189		189.985	90	PC	biolrep1	PA	191.957	0.989727
gfp	sensor	biolrep2_U2OSwt	40	176.04	176.395	0.997985		245.361	10	PC	biolrep1	DAG	242.382	1.01229		130.798	90	PC	biolrep1	PA	133.932	0.976597
gfp	sensor	biolrep2_U2OSwt	50	180.032	176.395	1.02062		444.34	10	PC	biolrep1	DAG	444.555	0.999518		149.296	100	PC	biolrep1	PA	153.493	0.972657
gfp	sensor	biolrep2_U2OSwt	60	180.221	176.395	1.02169		296.891	20	PC	biolrep1	DAG	292.916	1.01357		132.832	100	PC	biolrep1	PA	134.738	0.985852
gfp	sensor	biolrep2_U2OSwt	70	179.635	176.395	1.01837		251.345	20	PC	biolrep1	DAG	242.382	1.03698		189.015	100	PC	biolrep1	PA	191.957	0.984677
gfp	sensor	biolrep2_U2OSwt	80	178.916	176.395	1.01429		445.846	20	PC	biolrep1	DAG	444.555	1.0029		129.722	100	PC	biolrep1	PA	133.932	0.968565
gfp	sensor	biolrep2_U2OSwt	90	177.501	176.395	1.00627		291.071	30	PC	biolrep1	DAG	292.916	0.9937		148.998	110	PC	biolrep1	PA	153.493	0.970715
gfp	sensor	biolrep2_U2OSwt	100	176.464	176.395	1.00039		244.035	30	PC	biolrep1	DAG	242.382	1.00682		132.833	110	PC	biolrep1	PA	134.738	0.985862
gfp	sensor	biolrep2_U2OSwt	110	176.087	176.395	0.998251		445.329	30	PC	biolrep1	DAG	444.555	1.00174		188.887	110	PC	biolrep1	PA	191.957	0.98401
gfp	sensor	biolrep2_U2OSwt	120	176.305	176.395	0.999489		297.725	40	PC	biolrep1	DAG	292.916	1.01642		129.625	110	PC	biolrep1	PA	133.932	0.967843
gfp	sensor	biolrep2_U2OSwt	130	176.418	176.395	1.00013		244.264	40	PC	biolrep1	DAG	242.382	1.00777		149.668	120	PC	biolrep1	PA	153.493	0.975082
gfp	sensor	biolrep2_U2OSwt	140	176.515	176.395	1.00068		458.112	40	PC	biolrep1	DAG	444.555	1.0305		133	120	PC	biolrep1	PA	134.738	0.9871
gfp	sensor	biolrep2_U2OSwt	150	176.302	176.395	0.999471		255.352	50	PC	biolrep1	DAG	292.916	0.871758		188.992	120	PC	biolrep1	PA	191.957	0.984557
gfp	sensor	biolrep2_U2OSwt	160	176.118	176.395	0.998426		198.344	50	PC	biolrep1	DAG	242.382	0.818312		129.782	120	PC	biolrep1	PA	133.932	0.96901
gfp	sensor	biolrep2_U2OSwt	170	176.554	176.395	1.0009		423.094	50	PC	biolrep1	DAG	444.555	0.951726		149.581	130	PC	biolrep1	PA	153.493	0.974511
gfp	sensor	biolrep2_U2OSwt	180	175.987	176.395	0.997684		245.929	60	PC	biolrep1	DAG	292.916	0.83959		133.305	130	PC	biolrep1	PA	134.738	0.989366
gfp	sensor	biolrep2_U2OSwt	190	176.395	176.395	1		194.465	60	PC	biolrep1	DAG	242.382	0.802308		189.544	130	PC	biolrep1	PA	191.957	0.987433
gfp	sensor	biolrep2_U2OSwt	200	176.56	176.395	1.00093		410.428	60	PC	biolrep1	DAG	444.555	0.923235		130.022	130	PC	biolrep1	PA	133.932	0.970805
gfp	sensor	biolrep2_U2OSwt	210	177.205	176.395	1.00459		248.08	70	PC	biolrep1	DAG	292.916	0.846932		149.799	140	PC	biolrep1	PA	153.493	0.975933
gfp	sensor	biolrep2_U2OSwt	220	178.117	176.395	1.00976		194.603	70	PC	biolrep1	DAG	242.382	0.802877		133.705	140	PC	biolrep1	PA	134.738	0.992333
gfp	sensor	biolrep2_U2OSwt	230	178.705	176.395	1.01309		421.763	70	PC	biolrep1	DAG	444.555	0.948732		190.406	140	PC	biolrep1	PA	191.957	0.991924
gfp	sensor	biolrep2_U2OSwt	240	178.98	176.395	1.01465		242.578	80	PC	biolrep1	DAG	292.916	0.828148		129.832	140	PC	biolrep1	PA	133.932	0.969385
gfp	sensor	biolrep2_U2OSwt	250	178.592	176.395	1.01245		195.263	80	PC	biolrep1	DAG	242.382	0.805601		150.27	150	PC	biolrep1	PA	153.493	0.979004
gfp	sensor	biolrep2_U2OSwt	260	178.278	176.395	1.01067		410.639	80	PC	biolrep1	DAG	444.555	0.923709		133.468	150	PC	biolrep1	PA	134.738	0.990578
gfp	sensor	biolrep2_U2OSwt	270	178.967	176.395	1.01458		244.121	90	PC	biolrep1	DAG	292.916	0.833415		189.747	150	PC	biolrep1	PA	191.957	0.988491
gfp	sensor	biolrep2_U2OSwt	280	179.013	176.395	1.01484		196.453	90	PC	biolrep1	DAG	242.382	0.81051		129.796	150	PC	biolrep1	PA	133.932	0.96912
gfp	sensor	biolrep2_U2OSwt	290	179.219	176.395	1.01601		411.133	90	PC	biolrep1	DAG	444.555	0.92482		150.324	160	PC	biolrep1	PA	153.493	0.979355
gfp	sensor	biolrep2_U2OSwt	300	179.366	176.395	1.01684		247.419	100	PC	biolrep1	DAG	292.916	0.844674		134.007	160	PC	biolrep1	PA	134.738	0.994576
gfp	sensor	biolrep2_U2OSwt	310	179.369	176.395	1.01686		199.15	100	PC	biolrep1	DAG	242.382	0.821638		190.226	160	PC	biolrep1	PA	191.957	0.990986
gfp	sensor	biolrep2_U2OSwt	320	179.249	176.395	1.01618		413.5	100	PC	biolrep1	DAG	444.555	0.930144		130.627	160	PC	biolrep1	PA	133.932	0.975322
gfp	sensor	biolrep2_U2OSwt	330	179.604	176.395	1.01819		248.043	110	PC	biolrep1	DAG	292.916	0.846807		151.436	170	PC	biolrep1	PA	153.493	0.986598
gfp	sensor	biolrep2_U2OSwt	340	179.218	176.395	1.016		194.765	110	PC	biolrep1	DAG	242.382	0.803547		133.046	170	PC	biolrep1	PA	134.738	0.987441
gfp	sensor	biolrep2_U2OSwt	0	163.313	163.313	1		421.981	110	PC	biolrep1	DAG	444.555	0.949222		193.233	170	PC	biolrep1	PA	191.957	1.00665
gfp	sensor	biolrep2_U2OSwt	10	163.638	163.313	1.00199		249.735	120	PC	biolrep1	DAG	292.916	0.852583		130.942	170	PC	biolrep1	PA	133.932	0.977677
gfp	sensor	biolrep2_U2OSwt	20	163.548	163.313	1.00144		199.372	120	PC	biolrep1	DAG	242.382	0.822553		149.761	180	PC	biolrep1	PA	153.493	0.975685
gfp	sensor	biolrep2_U2OSwt	30	163.337	163.313	1.00015		409.761	120	PC	biolrep1	DAG	444.555	0.921734		134.085	180	PC	biolrep1	PA	134.738	0.995154
gfp	sensor	biolrep2_U2OSwt	40	163.253	163.313	0.999634		254.935	130	PC	biolrep1	DAG	292.916	0.870336		190.172	180	PC	biolrep1	PA	191.957	0.990702
gfp	sensor	biolrep2_U2OSwt	50	164.766	163.313	1.0089		201.066	130	PC	biolrep1	DAG	242.382	0.82954		130.206	180	PC	biolrep1	PA	133.932	0.972178
gfp	sensor	biolrep2_U2OSwt	60	164.526	163.313	1.00743		427.232	130	PC	biolrep1	DAG	444.555	0.961034		151.318	190	PC	biolrep1	PA	153.493	0.985828
gfp	sensor	biolrep2_U2OSwt	70	164.442	163.313	1.00691		250.322	140	PC	biolrep1	DAG	292.916	0.854587		133.191	190	PC	biolrep1	PA	134.738	0.988522
gfp	sensor	biolrep2_U2OSwt	80	164.307	163.313	1.00609		195.171	140	PC	biolrep1	DAG	242.382	0.805219		193.041	190	PC	biolrep1	PA	191.957	1.00565
gfp	sensor	biolrep2_U2OSwt	90	164.031	163.313	1.00439		423.072	140	PC	biolrep1	DAG	444.555	0.951676		131.364	190	PC	biolrep1	PA	133.932	0.980826
gfp	sensor	biolrep2_U2OSwt	100	163.953	163.313	1.00392		256.306	150	PC	biolrep1	DAG	292.916	0.875014		150.352	200	PC	biolrep1	PA	153.493	0.979535
gfp	sensor	biolrep2_U2OSwt	110	163.711	163.313	1.00243		199.823	150	PC	biolrep1	DAG	242.382	0.824415		134.612	200	PC	biolrep1	PA	134.738	0.999066
gfp	sensor	biolrep2_U2OSwt	120	163.155	163.313	0.999032		426.714	150	PC	biolrep1	DAG	444.555	0.959868		192.302	200	PC	biolrep1	PA	191.957	1.0018
gfp	sensor	biolrep2_U2OSwt	130	162.912	163.313	0.997541		255.929	160	PC	biolrep1	DAG	292.916	0.873729		130.466	200	PC	biolrep1	PA	133.932	0.974119
gfp	sensor	biolrep2_U2OSwt	140	163.322	163.313	1.00005		203.784	160	PC	biolrep1	DAG	242.382	0.840756		150.716	210	PC	biolrep1	PA	153.493	0.981906
gfp	sensor	biolrep2_U2OSwt	150	163.287	163.313	0.999843		423.752	160	PC	biolrep1	DAG	444.555	0.953206		135.026	210	PC	biolrep1	PA	134.738	1.00214
gfp	sensor	biolrep2_U2OSwt	160	163.113	163.313	0.998772		246.501	170	PC	biolrep1	DAG	292.916	0.84154		191.061	210	PC	biolrep1	PA	191.957	0.995333
gfp	sensor	biolrep2_U2OSwt	170	163.231	163.313	0.999499		194.967	170	PC	biolrep1	DAG	242.382	0.80438		130.203	210	PC	biolrep1	PA	133.932	0.972157
gfp	sensor	biolrep2_U2OSwt	180	162.92	163.313	0.997595		412.971	170	PC	biolrep1	DAG	444.555	0.928955		150.715	220	PC	biolrep1	PA	153.493	0.981903
gfp	sensor	biolrep2_U2OSwt	190	163.403	163.313	1.00055		256.926	180	PC	biolrep1	DAG	292.916	0.877131		134.844	220	PC	biolrep1	PA	134.738	1.00079
gfp	sensor	biolrep2_U2OSwt	200	163.572	163.313	1.00158		204.802	180	PC	biolrep1	DAG	242.382	0.844954		191.817	220	PC	biolrep1	PA	191.957	0.999272
gfp	sensor	biolrep2_U2OSwt	210	163.99	163.313	1.00414		420.551	180	PC	biolrep1	DAG	444.555	0.946006		130.381	220	PC	biolrep1	PA	133.932	0.973488
gfp	sensor	biolrep2_U2OSwt	220	164.232	163.313	1.00563		242.816	190	PC	biolrep1	DAG	292.916	0.82896		150.789	230	PC	biolrep1	PA	153.493	0.982384
gfp	sensor	biolrep2_U2OSwt	230	164.661	163.313	1.00826		191.155	190	PC	biolrep1	DAG	242.382	0.788651		135.074	230	PC	biolrep1	PA	134.738	1.0025
gfp	sensor	biolrep2_U2OSwt	240	164.912	163.313	1.00979		412.025	190	PC	biolrep1	DAG	444.555	0.926827		192.023	230	PC	biolrep1	PA	191.957	1.00034
gfp	sensor	biolrep2_U2OSwt	250	165.351	163.313	1.01248		239.761	200	PC	biolrep1	DAG	292.916	0.818532		130.762	230	PC	biolrep1	PA	133.932	0.976332
gfp	sensor	biolrep2_U2OSwt	260	165.585	163.313	1.01391		187.986	200	PC	biolrep1	DAG	242.382	0.775575		151.667	240	PC	biolrep1	PA	153.493	0.988102
gfp	sensor	biolrep2_U2OSwt	270	165.884	163.313	1.01574		407.48	200	PC	biolrep1	DAG	444.555	0.916602		133.921	240	PC	biolrep1	PA	134.738	0.993935
gfp	sensor	biolrep2_U2OSwt	280	165.757	163.313	1.01496		252.605	210	PC	biolrep1	DAG	292.916	0.86238		193.714	240	PC	biolrep1	PA	191.957	1.00915
gfp	sensor	biolrep2_U2OSwt	290	165.895	163.313	1.01581		199.171	210	PC	biolrep1	DAG	242.382	0.821722		131.749	240	PC	biolrep1	PA	133.932	0.983703
gfp	sensor	biolrep2_U2OSwt	300	166.303	163.313	1.01831		423.476	210	PC	biolrep1	DAG	444.555	0.952586		150.657	250	PC	biolrep1	PA	153.493	0.981523
gfp	sensor	biolrep2_U2OSwt	310	166.332	163.313	1.01848		257.458	220	PC	biolrep1	DAG	292.916	0.878949		135.245	250	PC	biolrep1	PA	134.738	1.00376
gfp	sensor	biolrep2_U2OSwt	320	166.288	163.313	1.01822		198.49	220	PC	biolrep1	DAG	242.382	0.818913		191.423	250	PC	biolrep1	PA	191.957	0.997218
gfp	sensor	biolrep2_U2OSwt	330	166.272	163.313	1.01812		433.148	220	PC	biolrep1	DAG	444.555	0.974341		130.91	250	PC	biolrep1	PA	133.932	0.977433
gfp	sensor	biolrep2_U2OSwt	340	166.263	163.313	1.01806		265.041	230	PC	biolrep1	DAG	292.916	0.904837		150.39	260	PC	biolrep1	PA	153.493	0.979786
gfp	sensor	biolrep2_U2OSwt	0	151.687	151.687	1		209.191	230	PC	biolrep1	DAG	242.382	0.863062		135.384	260	PC	biolrep1	PA	134.738	1.0048
gfp	sensor	biolrep2_U2OSwt	10	152.025	151.687	1.00222		430.866	230	PC	biolrep1	DAG	444.555	0.969209		191.842	260	PC	biolrep1	PA	191.957	0.999401
gfp	sensor	biolrep2_U2OSwt	20	152.206	151.687	1.00342		265.781	240	PC	biolrep1	DAG	292.916	0.907363		130.868	260	PC	biolrep1	PA	133.932	0.977118
gfp	sensor	biolrep2_U2OSwt	30	152.15	151.687	1.00305		212.498	240	PC	biolrep1	DAG	242.382	0.876707		151.969	270	PC	biolrep1	PA	153.493	0.990072
gfp	sensor	biolrep2_U2OSwt	40	151.794	151.687	1.0007		425.838	240	PC	biolrep1	DAG	444.555	0.957898		134.596	270	PC	biolrep1	PA	134.738	0.998944
gfp	sensor	biolrep2_U2OSwt	50	152.938	151.687	1.00825		262.897	250	PC	biolrep1	DAG	292.916	0.897517		194.058	270	PC	biolrep1	PA	191.957	1.01095
gfp	sensor	biolrep2_U2OSwt	60	152.586	151.687	1.00593		202.701	250	PC	biolrep1	DAG	242.382	0.836288		131.699	270	PC	biolrep1	PA	133.932	0.983324
gfp	sensor	biolrep2_U2OSwt	70	152.701	151.687	1.00668		437.891	250	PC	biolrep1	DAG	444.555	0.98501		150.596	280	PC	biolrep1	PA	153.493	0.981126
gfp	sensor	biolrep2_U2OSwt	80	152.006	151.687	1.0021		260.942	260	PC	biolrep1	DAG	292.916	0.890841		135.911	280	PC	biolrep1	PA	134.738	1.00871
gfp	sensor	biolrep2_U2OSwt	90	152.092	151.687	1.00267		200.456	260	PC	biolrep1	DAG	242.382	0.827025		191.11	280	PC	biolrep1	PA	191.957	0.995589
gfp	sensor	biolrep2_U2OSwt	100	152.093	151.687	1.00267		434.999	260	PC	biolrep1	DAG	444.555	0.978504		131.069	280	PC	biolrep1	PA	133.932	0.978624
gfp	sensor	biolrep2_U2OSwt	110	151.69	151.687	1.00002		258.204	270	PC	biolrep1	DAG	292.916	0.881496		151.009	290	PC	biolrep1	PA	153.493	0.983814
gfp	sensor	biolrep2_U2OSwt	120	151.565	151.687	0.999192		205.746	270	PC	biolrep1	DAG	242.382	0.848852		135.976	290	PC	biolrep1	PA	134.738	1.00919
gfp	sensor	biolrep2_U2OSwt	130	151.396	151.687	0.99808		420.353	270	PC	biolrep1	DAG	444.555	0.945561		189.274	290	PC	biolrep1	PA	191.957	0.986026
gfp	sensor	biolrep2_U2OSwt	140	151.226	151.687	0.996956		272.452	280	PC	biolrep1	DAG	292.916	0.930136		131.094	290	PC	biolrep1	PA	133.932	0.978807
gfp	sensor	biolrep2_U2OSwt	150	151.027	151.687	0.995646		211.348	280	PC	biolrep1	DAG	242.382	0.871961		150.773	300	PC	biolrep1	PA	153.493	0.982277
gfp	sensor	biolrep2_U2OSwt	160	150.727	151.687	0.993671		444.731	280	PC	biolrep1	DAG	444.555	1.0004		135.96	300	PC	biolrep1	PA	134.738	1.00907
gfp	sensor	biolrep2_U2OSwt	170	150.669	151.687	0.993287		275.388	290	PC	biolrep1	DAG	292.916	0.940158		190.711	300	PC	biolrep1	PA	191.957	0.993512
gfp	sensor	biolrep2_U2OSwt	180	150.532	151.687	0.99238		213.487	290	PC	biolrep1	DAG	242.382	0.880789		130.965	300	PC	biolrep1	PA	133.932	0.977846
gfp	sensor	biolrep2_U2OSwt	190	150.586	151.687	0.992736		446.525	290	PC	biolrep1	DAG	444.555	1.00443		150.663	310	PC	biolrep1	PA	153.493	0.981562
gfp	sensor	biolrep2_U2OSwt	200	150.513	151.687	0.992256		267.376	300	PC	biolrep1	DAG	292.916	0.912808		136.183	310	PC	biolrep1	PA	134.738	1.01073
gfp	sensor	biolrep2_U2OSwt	210	150.612	151.687	0.992913		212.502	300	PC	biolrep1	DAG	242.382	0.876723		191.311	310	PC	biolrep1	PA	191.957	0.996635
gfp	sensor	biolrep2_U2OSwt	220	150.75	151.687	0.99382		433.494	300	PC	biolrep1	DAG	444.555	0.97512		130.959	310	PC	biolrep1	PA	133.932	0.9778
gfp	sensor	biolrep2_U2OSwt	230	151.131	151.687	0.996334		268.888	310	PC	biolrep1	DAG	292.916	0.917971		150.634	320	PC	biolrep1	PA	153.493	0.981374
gfp	sensor	biolrep2_U2OSwt	240	151.393	151.687	0.998058		214.091	310	PC	biolrep1	DAG	242.382	0.883277		135.916	320	PC	biolrep1	PA	134.738	1.00874
gfp	sensor	biolrep2_U2OSwt	250	151.671	151.687	0.999892		435.821	310	PC	biolrep1	DAG	444.555	0.980354		191	320	PC	biolrep1	PA	191.957	0.995016
gfp	sensor	biolrep2_U2OSwt	260	151.683	151.687	0.99997		268.247	320	PC	biolrep1	DAG	292.916	0.915779		130.57	320	PC	biolrep1	PA	133.932	0.9749
gfp	sensor	biolrep2_U2OSwt	270	151.767	151.687	1.00053		214.613	320	PC	biolrep1	DAG	242.382	0.885431		150.381	330	PC	biolrep1	PA	153.493	0.979724
gfp	sensor	biolrep2_U2OSwt	280	151.681	151.687	0.999958		438.638	320	PC	biolrep1	DAG	444.555	0.986692		135.91	330	PC	biolrep1	PA	134.738	1.0087
gfp	sensor	biolrep2_U2OSwt	290	152.212	151.687	1.00346		278.983	330	PC	biolrep1	DAG	292.916	0.952433		190.727	330	PC	biolrep1	PA	191.957	0.993594
gfp	sensor	biolrep2_U2OSwt	300	152.038	151.687	1.00231		226.502	330	PC	biolrep1	DAG	242.382	0.934481		131.019	330	PC	biolrep1	PA	133.932	0.97825
gfp	sensor	biolrep2_U2OSwt	310	152.226	151.687	1.00355		443.347	330	PC	biolrep1	DAG	444.555	0.997284		150.442	340	PC	biolrep1	PA	153.493	0.980121
gfp	sensor	biolrep2_U2OSwt	320	152.175	151.687	1.00322		280.962	340	PC	biolrep1	DAG	292.916	0.959191		136.495	340	PC	biolrep1	PA	134.738	1.01304
gfp	sensor	biolrep2_U2OSwt	330	152.352	151.687	1.00438		221.256	340	PC	biolrep1	DAG	242.382	0.912842		190.952	340	PC	biolrep1	PA	191.957	0.994767
gfp	sensor	biolrep2_U2OSwt	340	152.263	151.687	1.00379		455.609	340	PC	biolrep1	DAG	444.555	1.02487		130.985	340	PC	biolrep1	PA	133.932	0.977999
gfp	sensor	biolrep2_U2OSwt	0	165.353	165.353	1		148.507	0	PC	biolrep1	DAG	148.507	1		248.438	0	PC	biolrep1	PA	248.438	1
gfp	sensor	biolrep2_U2OSwt	10	165.162	165.353	0.998845		141.053	0	PC	biolrep1	DAG	141.053	1		249.132	10	PC	biolrep1	PA	248.438	1.00279
gfp	sensor	biolrep2_U2OSwt	20	166.314	165.353	1.00581		174.015	0	PC	biolrep1	DAG	174.015	1		249.082	20	PC	biolrep1	PA	248.438	1.00259
gfp	sensor	biolrep2_U2OSwt	30	166.28	165.353	1.00561		137.33	0	PC	biolrep1	DAG	137.33	1		248.769	30	PC	biolrep1	PA	248.438	1.00133
gfp	sensor	biolrep2_U2OSwt	40	166.125	165.353	1.00467		148.774	10	PC	biolrep1	DAG	148.507	1.0018		247.071	40	PC	biolrep1	PA	248.438	0.994497
gfp	sensor	biolrep2_U2OSwt	50	166.296	165.353	1.0057		142.826	10	PC	biolrep1	DAG	141.053	1.01257		237.789	50	PC	biolrep1	PA	248.438	0.957135
gfp	sensor	biolrep2_U2OSwt	60	165.152	165.353	0.998784		175.017	10	PC	biolrep1	DAG	174.015	1.00576		234.755	60	PC	biolrep1	PA	248.438	0.944922
gfp	sensor	biolrep2_U2OSwt	70	163.966	165.353	0.991612		137.978	10	PC	biolrep1	DAG	137.33	1.00472		230.914	70	PC	biolrep1	PA	248.438	0.929463
gfp	sensor	biolrep2_U2OSwt	80	163.221	165.353	0.987106		148.259	20	PC	biolrep1	DAG	148.507	0.998331		231.795	80	PC	biolrep1	PA	248.438	0.93301
gfp	sensor	biolrep2_U2OSwt	90	163.148	165.353	0.986662		141.965	20	PC	biolrep1	DAG	141.053	1.00646		232.499	90	PC	biolrep1	PA	248.438	0.935842
gfp	sensor	biolrep2_U2OSwt	100	163.706	165.353	0.990039		173.278	20	PC	biolrep1	DAG	174.015	0.995767		232.271	100	PC	biolrep1	PA	248.438	0.934923
gfp	sensor	biolrep2_U2OSwt	110	164.608	165.353	0.995494		137.14	20	PC	biolrep1	DAG	137.33	0.998617		230.342	110	PC	biolrep1	PA	248.438	0.927162
gfp	sensor	biolrep2_U2OSwt	120	164.627	165.353	0.995606		145.502	30	PC	biolrep1	DAG	148.507	0.979765		230.802	120	PC	biolrep1	PA	248.438	0.929011
gfp	sensor	biolrep2_U2OSwt	130	163.985	165.353	0.991725		142.391	30	PC	biolrep1	DAG	141.053	1.00948		231.265	130	PC	biolrep1	PA	248.438	0.930874
gfp	sensor	biolrep2_U2OSwt	140	165.248	165.353	0.999364		172.63	30	PC	biolrep1	DAG	174.015	0.992045		231.129	140	PC	biolrep1	PA	248.438	0.930329
gfp	sensor	biolrep2_U2OSwt	150	164.664	165.353	0.995834		136.241	30	PC	biolrep1	DAG	137.33	0.992073		232.683	150	PC	biolrep1	PA	248.438	0.936583
gfp	sensor	biolrep2_U2OSwt	160	165.377	165.353	1.00014		146.554	40	PC	biolrep1	DAG	148.507	0.986846		234.212	160	PC	biolrep1	PA	248.438	0.942739
gfp	sensor	biolrep2_U2OSwt	170	165.588	165.353	1.00142		142.618	40	PC	biolrep1	DAG	141.053	1.01109		234.431	170	PC	biolrep1	PA	248.438	0.943619
gfp	sensor	biolrep2_U2OSwt	180	165.189	165.353	0.999007		173.454	40	PC	biolrep1	DAG	174.015	0.996778		239.011	180	PC	biolrep1	PA	248.438	0.962056
gfp	sensor	biolrep2_U2OSwt	190	165.416	165.353	1.00038		136.601	40	PC	biolrep1	DAG	137.33	0.994695		238.753	190	PC	biolrep1	PA	248.438	0.961017
gfp	sensor	biolrep2_U2OSwt	200	165.63	165.353	1.00167		154.128	50	PC	biolrep1	DAG	148.507	1.03785		236.98	200	PC	biolrep1	PA	248.438	0.953878
gfp	sensor	biolrep2_U2OSwt	210	165.598	165.353	1.00148		144.168	50	PC	biolrep1	DAG	141.053	1.02208		241.16	210	PC	biolrep1	PA	248.438	0.970706
gfp	sensor	biolrep2_U2OSwt	220	165.832	165.353	1.0029		175.746	50	PC	biolrep1	DAG	174.015	1.00995		239.234	220	PC	biolrep1	PA	248.438	0.962952
gfp	sensor	biolrep2_U2OSwt	230	166.637	165.353	1.00777		137.149	50	PC	biolrep1	DAG	137.33	0.998686		240.19	230	PC	biolrep1	PA	248.438	0.9668
gfp	sensor	biolrep2_U2OSwt	240	166.608	165.353	1.00759		154.807	60	PC	biolrep1	DAG	148.507	1.04242		243.33	240	PC	biolrep1	PA	248.438	0.979437
gfp	sensor	biolrep2_U2OSwt	250	167.078	165.353	1.01043		143.975	60	PC	biolrep1	DAG	141.053	1.02071		242.875	250	PC	biolrep1	PA	248.438	0.977609
gfp	sensor	biolrep2_U2OSwt	260	166.78	165.353	1.00863		175.723	60	PC	biolrep1	DAG	174.015	1.00982		244.074	260	PC	biolrep1	PA	248.438	0.982435
gfp	sensor	biolrep2_U2OSwt	270	167.68	165.353	1.01407		135.699	60	PC	biolrep1	DAG	137.33	0.988128		243.299	270	PC	biolrep1	PA	248.438	0.979314
gfp	sensor	biolrep2_U2OSwt	280	168.342	165.353	1.01807		155.114	70	PC	biolrep1	DAG	148.507	1.04449		244.193	280	PC	biolrep1	PA	248.438	0.982914
gfp	sensor	biolrep2_U2OSwt	290	167.029	165.353	1.01013		141.718	70	PC	biolrep1	DAG	141.053	1.00471		245.558	290	PC	biolrep1	PA	248.438	0.988408
gfp	sensor	biolrep2_U2OSwt	300	168.08	165.353	1.01649		175.645	70	PC	biolrep1	DAG	174.015	1.00937		245.633	300	PC	biolrep1	PA	248.438	0.988708
gfp	sensor	biolrep2_U2OSwt	310	168.299	165.353	1.01782		135.832	70	PC	biolrep1	DAG	137.33	0.989095		248.539	310	PC	biolrep1	PA	248.438	1.00041
gfp	sensor	biolrep2_U2OSwt	320	168.525	165.353	1.01918		155.67	80	PC	biolrep1	DAG	148.507	1.04824		249.584	320	PC	biolrep1	PA	248.438	1.00461
gfp	sensor	biolrep2_U2OSwt	330	170.313	165.353	1.03		141.225	80	PC	biolrep1	DAG	141.053	1.00122		249.967	330	PC	biolrep1	PA	248.438	1.00616
gfp	sensor	biolrep2_U2OSwt	340	170.002	165.353	1.02811		174.758	80	PC	biolrep1	DAG	174.015	1.00427		248.937	340	PC	biolrep1	PA	248.438	1.00201
gfp	sensor	biolrep2_U2OSwt	0	197.582	197.582	1		134.319	80	PC	biolrep1	DAG	137.33	0.978075		125.647	0	PC	biolrep1	PA	125.647	1
gfp	sensor	biolrep2_U2OSwt	10	200.338	197.582	1.01395		154.309	90	PC	biolrep1	DAG	148.507	1.03907		371.337	0	PC	biolrep1	PA	371.337	1
gfp	sensor	biolrep2_U2OSwt	20	202.427	197.582	1.02452		141.178	90	PC	biolrep1	DAG	141.053	1.00089		152.325	0	PC	biolrep1	PA	152.325	1
gfp	sensor	biolrep2_U2OSwt	30	203.45	197.582	1.0297		174.752	90	PC	biolrep1	DAG	174.015	1.00424		202.565	0	PC	biolrep1	PA	202.565	1
gfp	sensor	biolrep2_U2OSwt	40	203.176	197.582	1.02831		134.117	90	PC	biolrep1	DAG	137.33	0.976604		422.312	0	PC	biolrep1	PA	422.312	1
gfp	sensor	biolrep2_U2OSwt	50	206.507	197.582	1.04517		154.005	100	PC	biolrep1	DAG	148.507	1.03702		125.352	10	PC	biolrep1	PA	125.647	0.997649
gfp	sensor	biolrep2_U2OSwt	60	207.75	197.582	1.05146		140.184	100	PC	biolrep1	DAG	141.053	0.993839		373.306	10	PC	biolrep1	PA	371.337	1.0053
gfp	sensor	biolrep2_U2OSwt	70	203.545	197.582	1.03018		173.832	100	PC	biolrep1	DAG	174.015	0.99895		152.699	10	PC	biolrep1	PA	152.325	1.00246
gfp	sensor	biolrep2_U2OSwt	80	203.818	197.582	1.03156		133.996	100	PC	biolrep1	DAG	137.33	0.975722		202.988	10	PC	biolrep1	PA	202.565	1.00209
gfp	sensor	biolrep2_U2OSwt	90	202.275	197.582	1.02375		153.382	110	PC	biolrep1	DAG	148.507	1.03282		423.093	10	PC	biolrep1	PA	422.312	1.00185
gfp	sensor	biolrep2_U2OSwt	100	203.567	197.582	1.03029		142.615	110	PC	biolrep1	DAG	141.053	1.01107		125.599	20	PC	biolrep1	PA	125.647	0.999615
gfp	sensor	biolrep2_U2OSwt	110	203.604	197.582	1.03048		174.545	110	PC	biolrep1	DAG	174.015	1.00305		370.839	20	PC	biolrep1	PA	371.337	0.99866
gfp	sensor	biolrep2_U2OSwt	120	205.147	197.582	1.03829		134.228	110	PC	biolrep1	DAG	137.33	0.977411		151.437	20	PC	biolrep1	PA	152.325	0.994173
gfp	sensor	biolrep2_U2OSwt	130	202.852	197.582	1.02667		156.014	120	PC	biolrep1	DAG	148.507	1.05055		202.862	20	PC	biolrep1	PA	202.565	1.00147
gfp	sensor	biolrep2_U2OSwt	140	203.357	197.582	1.02923		141.978	120	PC	biolrep1	DAG	141.053	1.00655		419.957	20	PC	biolrep1	PA	422.312	0.994425
gfp	sensor	biolrep2_U2OSwt	150	201.868	197.582	1.02169		174.908	120	PC	biolrep1	DAG	174.015	1.00514		126.03	30	PC	biolrep1	PA	125.647	1.00304
gfp	sensor	biolrep2_U2OSwt	160	201.812	197.582	1.02141		135.265	120	PC	biolrep1	DAG	137.33	0.984962		368.454	30	PC	biolrep1	PA	371.337	0.992237
gfp	sensor	biolrep2_U2OSwt	170	202.669	197.582	1.02575		152.769	130	PC	biolrep1	DAG	148.507	1.0287		151.502	30	PC	biolrep1	PA	152.325	0.994602
gfp	sensor	biolrep2_U2OSwt	180	202.753	197.582	1.02617		142.969	130	PC	biolrep1	DAG	141.053	1.01358		203.797	30	PC	biolrep1	PA	202.565	1.00608
gfp	sensor	biolrep2_U2OSwt	190	202.151	197.582	1.02312		173.845	130	PC	biolrep1	DAG	174.015	0.999026		418.765	30	PC	biolrep1	PA	422.312	0.991602
gfp	sensor	biolrep2_U2OSwt	200	202.973	197.582	1.02729		134.38	130	PC	biolrep1	DAG	137.33	0.978522		125.969	40	PC	biolrep1	PA	125.647	1.00256
gfp	sensor	biolrep2_U2OSwt	210	202.481	197.582	1.0248		153.569	140	PC	biolrep1	DAG	148.507	1.03408		373.364	40	PC	biolrep1	PA	371.337	1.00546
gfp	sensor	biolrep2_U2OSwt	220	200.851	197.582	1.01655		143.373	140	PC	biolrep1	DAG	141.053	1.01644		152.519	40	PC	biolrep1	PA	152.325	1.00128
gfp	sensor	biolrep2_U2OSwt	230	202.057	197.582	1.02265		173.213	140	PC	biolrep1	DAG	174.015	0.995393		203.955	40	PC	biolrep1	PA	202.565	1.00686
gfp	sensor	biolrep2_U2OSwt	240	200.593	197.582	1.01524		134.815	140	PC	biolrep1	DAG	137.33	0.98169		422.579	40	PC	biolrep1	PA	422.312	1.00063
gfp	sensor	biolrep2_U2OSwt	250	199.406	197.582	1.00923		154.148	150	PC	biolrep1	DAG	148.507	1.03798		126.44	50	PC	biolrep1	PA	125.647	1.00631
gfp	sensor	biolrep2_U2OSwt	260	199.387	197.582	1.00914		143.953	150	PC	biolrep1	DAG	141.053	1.02056		360.699	50	PC	biolrep1	PA	371.337	0.971353
gfp	sensor	biolrep2_U2OSwt	270	199.816	197.582	1.01131		174.601	150	PC	biolrep1	DAG	174.015	1.00337		147.196	50	PC	biolrep1	PA	152.325	0.96633
gfp	sensor	biolrep2_U2OSwt	280	199.592	197.582	1.01017		135.858	150	PC	biolrep1	DAG	137.33	0.989287		174.474	50	PC	biolrep1	PA	202.565	0.861324
gfp	sensor	biolrep2_U2OSwt	290	199.814	197.582	1.0113		157.26	160	PC	biolrep1	DAG	148.507	1.05894		411.314	50	PC	biolrep1	PA	422.312	0.973959
gfp	sensor	biolrep2_U2OSwt	300	198.114	197.582	1.00269		144.542	160	PC	biolrep1	DAG	141.053	1.02473		126.631	60	PC	biolrep1	PA	125.647	1.00783
gfp	sensor	biolrep2_U2OSwt	310	198.499	197.582	1.00464		175.396	160	PC	biolrep1	DAG	174.015	1.00794		353.196	60	PC	biolrep1	PA	371.337	0.951148
gfp	sensor	biolrep2_U2OSwt	320	198.829	197.582	1.00631		136.113	160	PC	biolrep1	DAG	137.33	0.991144		149.549	60	PC	biolrep1	PA	152.325	0.981777
gfp	sensor	biolrep2_U2OSwt	330	199.435	197.582	1.00938		154.639	170	PC	biolrep1	DAG	148.507	1.04129		175.281	60	PC	biolrep1	PA	202.565	0.865309
gfp	sensor	biolrep2_U2OSwt	340	200.727	197.582	1.01592		144.929	170	PC	biolrep1	DAG	141.053	1.02747		421.573	60	PC	biolrep1	PA	422.312	0.99825
gfp	sensor	biolrep2_U2OSwt	0	177.266	177.266	1		175.127	170	PC	biolrep1	DAG	174.015	1.00639		126.498	70	PC	biolrep1	PA	125.647	1.00677
gfp	sensor	biolrep2_U2OSwt	10	177.893	177.266	1.00354		136.33	170	PC	biolrep1	DAG	137.33	0.992724		349.86	70	PC	biolrep1	PA	371.337	0.942165
gfp	sensor	biolrep2_U2OSwt	20	179.043	177.266	1.01002		156.903	180	PC	biolrep1	DAG	148.507	1.05653		148.827	70	PC	biolrep1	PA	152.325	0.97704
gfp	sensor	biolrep2_U2OSwt	30	179.085	177.266	1.01026		145.238	180	PC	biolrep1	DAG	141.053	1.02966		175.282	70	PC	biolrep1	PA	202.565	0.865312
gfp	sensor	biolrep2_U2OSwt	40	179.51	177.266	1.01266		176.099	180	PC	biolrep1	DAG	174.015	1.01198		418.684	70	PC	biolrep1	PA	422.312	0.99141
gfp	sensor	biolrep2_U2OSwt	50	174.411	177.266	0.983896		137.064	180	PC	biolrep1	DAG	137.33	0.998068		126.176	80	PC	biolrep1	PA	125.647	1.00421
gfp	sensor	biolrep2_U2OSwt	60	173.674	177.266	0.979739		159.007	190	PC	biolrep1	DAG	148.507	1.0707		349.077	80	PC	biolrep1	PA	371.337	0.940057
gfp	sensor	biolrep2_U2OSwt	70	172.775	177.266	0.974665		145.629	190	PC	biolrep1	DAG	141.053	1.03244		148.535	80	PC	biolrep1	PA	152.325	0.975121
gfp	sensor	biolrep2_U2OSwt	80	173.409	177.266	0.978242		176.07	190	PC	biolrep1	DAG	174.015	1.01181		173.578	80	PC	biolrep1	PA	202.565	0.856902
gfp	sensor	biolrep2_U2OSwt	90	173	177.266	0.975932		138.096	190	PC	biolrep1	DAG	137.33	1.00558		410.515	80	PC	biolrep1	PA	422.312	0.972067
gfp	sensor	biolrep2_U2OSwt	100	172.653	177.266	0.973977		156.403	200	PC	biolrep1	DAG	148.507	1.05317		126.495	90	PC	biolrep1	PA	125.647	1.00675
gfp	sensor	biolrep2_U2OSwt	110	172.588	177.266	0.973609		147.341	200	PC	biolrep1	DAG	141.053	1.04458		347.431	90	PC	biolrep1	PA	371.337	0.935623
gfp	sensor	biolrep2_U2OSwt	120	172.304	177.266	0.972011		175.412	200	PC	biolrep1	DAG	174.015	1.00803		148.465	90	PC	biolrep1	PA	152.325	0.974663
gfp	sensor	biolrep2_U2OSwt	130	172.435	177.266	0.972746		137.058	200	PC	biolrep1	DAG	137.33	0.99802		173.769	90	PC	biolrep1	PA	202.565	0.857841
gfp	sensor	biolrep2_U2OSwt	140	172.155	177.266	0.971168		159.479	210	PC	biolrep1	DAG	148.507	1.07388		411.552	90	PC	biolrep1	PA	422.312	0.974521
gfp	sensor	biolrep2_U2OSwt	150	171.614	177.266	0.968118		145.697	210	PC	biolrep1	DAG	141.053	1.03292		126.764	100	PC	biolrep1	PA	125.647	1.00889
gfp	sensor	biolrep2_U2OSwt	160	171.148	177.266	0.965489		176.614	210	PC	biolrep1	DAG	174.015	1.01494		346.992	100	PC	biolrep1	PA	371.337	0.93444
gfp	sensor	biolrep2_U2OSwt	170	170.503	177.266	0.961847		138.54	210	PC	biolrep1	DAG	137.33	1.00881		149.847	100	PC	biolrep1	PA	152.325	0.983732
gfp	sensor	biolrep2_U2OSwt	180	170.336	177.266	0.960908		158.764	220	PC	biolrep1	DAG	148.507	1.06907		177.568	100	PC	biolrep1	PA	202.565	0.8766
gfp	sensor	biolrep2_U2OSwt	190	170.286	177.266	0.960625		147.056	220	PC	biolrep1	DAG	141.053	1.04256		422.468	100	PC	biolrep1	PA	422.312	1.00037
gfp	sensor	biolrep2_U2OSwt	200	170.493	177.266	0.961793		176.031	220	PC	biolrep1	DAG	174.015	1.01159		126.954	110	PC	biolrep1	PA	125.647	1.0104
gfp	sensor	biolrep2_U2OSwt	210	171.28	177.266	0.966231		137.914	220	PC	biolrep1	DAG	137.33	1.00425		346.373	110	PC	biolrep1	PA	371.337	0.932774
gfp	sensor	biolrep2_U2OSwt	220	171.174	177.266	0.965636		157.599	230	PC	biolrep1	DAG	148.507	1.06122		149.695	110	PC	biolrep1	PA	152.325	0.982735
gfp	sensor	biolrep2_U2OSwt	230	172.15	177.266	0.971142		147.457	230	PC	biolrep1	DAG	141.053	1.04539		178.312	110	PC	biolrep1	PA	202.565	0.880272
gfp	sensor	biolrep2_U2OSwt	240	170.693	177.266	0.96292		175.422	230	PC	biolrep1	DAG	174.015	1.00808		422.352	110	PC	biolrep1	PA	422.312	1.0001
gfp	sensor	biolrep2_U2OSwt	250	172.021	177.266	0.970413		137.434	230	PC	biolrep1	DAG	137.33	1.00076		127.819	120	PC	biolrep1	PA	125.647	1.01728
gfp	sensor	biolrep2_U2OSwt	260	171.412	177.266	0.966977		160.6	240	PC	biolrep1	DAG	148.507	1.08143		341.691	120	PC	biolrep1	PA	371.337	0.920165
gfp	sensor	biolrep2_U2OSwt	270	171.483	177.266	0.967377		149.492	240	PC	biolrep1	DAG	141.053	1.05982		149.137	120	PC	biolrep1	PA	152.325	0.97907
gfp	sensor	biolrep2_U2OSwt	280	172.044	177.266	0.97054		177.947	240	PC	biolrep1	DAG	174.015	1.02259		179.817	120	PC	biolrep1	PA	202.565	0.887698
gfp	sensor	biolrep2_U2OSwt	290	173.6	177.266	0.979322		138.905	240	PC	biolrep1	DAG	137.33	1.01147		419.364	120	PC	biolrep1	PA	422.312	0.99302
gfp	sensor	biolrep2_U2OSwt	300	172.802	177.266	0.974817		160.229	250	PC	biolrep1	DAG	148.507	1.07893		127.655	130	PC	biolrep1	PA	125.647	1.01598
gfp	sensor	biolrep2_U2OSwt	310	173.863	177.266	0.980802		150.504	250	PC	biolrep1	DAG	141.053	1.067		343.614	130	PC	biolrep1	PA	371.337	0.925345
gfp	sensor	biolrep2_U2OSwt	320	173.78	177.266	0.980336		178.312	250	PC	biolrep1	DAG	174.015	1.0247		149.629	130	PC	biolrep1	PA	152.325	0.982304
gfp	sensor	biolrep2_U2OSwt	330	174.06	177.266	0.981914		139.754	250	PC	biolrep1	DAG	137.33	1.01766		181.318	130	PC	biolrep1	PA	202.565	0.89511
gfp	sensor	biolrep2_U2OSwt	340	174.233	177.266	0.98289		159.548	260	PC	biolrep1	DAG	148.507	1.07435		427.033	130	PC	biolrep1	PA	422.312	1.01118
gfp	sensor	biolrep2_U2OSwt	0	172.276	172.276	1		148.584	260	PC	biolrep1	DAG	141.053	1.05339		127.567	140	PC	biolrep1	PA	125.647	1.01528
gfp	sensor	biolrep2_U2OSwt	10	173.601	172.276	1.00769		176.899	260	PC	biolrep1	DAG	174.015	1.01657		343.061	140	PC	biolrep1	PA	371.337	0.923855
gfp	sensor	biolrep2_U2OSwt	20	173.976	172.276	1.00987		138.9	260	PC	biolrep1	DAG	137.33	1.01143		149.617	140	PC	biolrep1	PA	152.325	0.982226
gfp	sensor	biolrep2_U2OSwt	30	173.75	172.276	1.00855		160.689	270	PC	biolrep1	DAG	148.507	1.08203		181.553	140	PC	biolrep1	PA	202.565	0.896269
gfp	sensor	biolrep2_U2OSwt	40	174.205	172.276	1.0112		149.393	270	PC	biolrep1	DAG	141.053	1.05912		425.767	140	PC	biolrep1	PA	422.312	1.00818
gfp	sensor	biolrep2_U2OSwt	50	173.827	172.276	1.009		177.611	270	PC	biolrep1	DAG	174.015	1.02067		127.81	150	PC	biolrep1	PA	125.647	1.01722
gfp	sensor	biolrep2_U2OSwt	60	174.074	172.276	1.01043		138.726	270	PC	biolrep1	DAG	137.33	1.01016		342.587	150	PC	biolrep1	PA	371.337	0.922577
gfp	sensor	biolrep2_U2OSwt	70	172.993	172.276	1.00416		160.35	280	PC	biolrep1	DAG	148.507	1.07975		148.171	150	PC	biolrep1	PA	152.325	0.972732
gfp	sensor	biolrep2_U2OSwt	80	171.846	172.276	0.997499		148.873	280	PC	biolrep1	DAG	141.053	1.05544		179.706	150	PC	biolrep1	PA	202.565	0.887153
gfp	sensor	biolrep2_U2OSwt	90	170.827	172.276	0.991587		177.85	280	PC	biolrep1	DAG	174.015	1.02204		413.765	150	PC	biolrep1	PA	422.312	0.979762
gfp	sensor	biolrep2_U2OSwt	100	169.98	172.276	0.98667		139.49	280	PC	biolrep1	DAG	137.33	1.01573		127.456	160	PC	biolrep1	PA	125.647	1.0144
gfp	sensor	biolrep2_U2OSwt	110	170.355	172.276	0.988847		159.347	290	PC	biolrep1	DAG	148.507	1.07299		343.749	160	PC	biolrep1	PA	371.337	0.925707
gfp	sensor	biolrep2_U2OSwt	120	169.859	172.276	0.985966		150.75	290	PC	biolrep1	DAG	141.053	1.06875		148.694	160	PC	biolrep1	PA	152.325	0.976163
gfp	sensor	biolrep2_U2OSwt	130	170.777	172.276	0.991298		176.932	290	PC	biolrep1	DAG	174.015	1.01677		180.417	160	PC	biolrep1	PA	202.565	0.890663
gfp	sensor	biolrep2_U2OSwt	140	170.793	172.276	0.99139		139.052	290	PC	biolrep1	DAG	137.33	1.01254		418.032	160	PC	biolrep1	PA	422.312	0.989865
gfp	sensor	biolrep2_U2OSwt	150	171.2	172.276	0.993754		160.807	300	PC	biolrep1	DAG	148.507	1.08283		127.46	170	PC	biolrep1	PA	125.647	1.01443
gfp	sensor	biolrep2_U2OSwt	160	170.666	172.276	0.990652		150.141	300	PC	biolrep1	DAG	141.053	1.06443		347.111	170	PC	biolrep1	PA	371.337	0.934761
gfp	sensor	biolrep2_U2OSwt	170	170.041	172.276	0.987023		178.004	300	PC	biolrep1	DAG	174.015	1.02292		148.3	170	PC	biolrep1	PA	152.325	0.973581
gfp	sensor	biolrep2_U2OSwt	180	170.493	172.276	0.989646		139.153	300	PC	biolrep1	DAG	137.33	1.01327		180.913	170	PC	biolrep1	PA	202.565	0.893109
gfp	sensor	biolrep2_U2OSwt	190	171.353	172.276	0.99464		160.655	310	PC	biolrep1	DAG	148.507	1.0818		417.294	170	PC	biolrep1	PA	422.312	0.988118
gfp	sensor	biolrep2_U2OSwt	200	172.624	172.276	1.00202		149.06	310	PC	biolrep1	DAG	141.053	1.05676		127.704	180	PC	biolrep1	PA	125.647	1.01637
gfp	sensor	biolrep2_U2OSwt	210	172.265	172.276	0.999933		178.798	310	PC	biolrep1	DAG	174.015	1.02749		345.04	180	PC	biolrep1	PA	371.337	0.929183
gfp	sensor	biolrep2_U2OSwt	220	173.021	172.276	1.00432		139.583	310	PC	biolrep1	DAG	137.33	1.01641		149.889	180	PC	biolrep1	PA	152.325	0.98401
gfp	sensor	biolrep2_U2OSwt	230	173.37	172.276	1.00635		161.511	320	PC	biolrep1	DAG	148.507	1.08757		184.372	180	PC	biolrep1	PA	202.565	0.910186
gfp	sensor	biolrep2_U2OSwt	240	173.56	172.276	1.00745		151.35	320	PC	biolrep1	DAG	141.053	1.073		425.511	180	PC	biolrep1	PA	422.312	1.00758
gfp	sensor	biolrep2_U2OSwt	250	174.215	172.276	1.01125		178.883	320	PC	biolrep1	DAG	174.015	1.02798		127.566	190	PC	biolrep1	PA	125.647	1.01527
gfp	sensor	biolrep2_U2OSwt	260	174.953	172.276	1.01554		139.654	320	PC	biolrep1	DAG	137.33	1.01693		342.891	190	PC	biolrep1	PA	371.337	0.923397
gfp	sensor	biolrep2_U2OSwt	270	175.617	172.276	1.01939		158.543	330	PC	biolrep1	DAG	148.507	1.06758		147.764	190	PC	biolrep1	PA	152.325	0.970059
gfp	sensor	biolrep2_U2OSwt	280	176.135	172.276	1.0224		149.728	330	PC	biolrep1	DAG	141.053	1.0615		182.836	190	PC	biolrep1	PA	202.565	0.902603
gfp	sensor	biolrep2_U2OSwt	290	174.852	172.276	1.01495		176.924	330	PC	biolrep1	DAG	174.015	1.01672		416.692	190	PC	biolrep1	PA	422.312	0.986693
gfp	sensor	biolrep2_U2OSwt	300	175.893	172.276	1.02099		138.614	330	PC	biolrep1	DAG	137.33	1.00935		128.016	200	PC	biolrep1	PA	125.647	1.01885
gfp	sensor	biolrep2_U2OSwt	310	176.593	172.276	1.02506		161.003	340	PC	biolrep1	DAG	148.507	1.08414		339.16	200	PC	biolrep1	PA	371.337	0.913349
gfp	sensor	biolrep2_U2OSwt	320	177.478	172.276	1.03019		148.866	340	PC	biolrep1	DAG	141.053	1.05539		148.587	200	PC	biolrep1	PA	152.325	0.975463
gfp	sensor	biolrep2_U2OSwt	330	177.521	172.276	1.03044		177.29	340	PC	biolrep1	DAG	174.015	1.01882		186.817	200	PC	biolrep1	PA	202.565	0.922257
gfp	sensor	biolrep2_U2OSwt	340	177.156	172.276	1.02832		139.173	340	PC	biolrep1	DAG	137.33	1.01342		429.466	200	PC	biolrep1	PA	422.312	1.01694
gfp	sensor	biolrep2_U2OSwt	0	159.451	159.451	1		493.109	0	PC	biolrep1	DAG	493.109	1		127.924	210	PC	biolrep1	PA	125.647	1.01812
gfp	sensor	biolrep2_U2OSwt	10	159.663	159.451	1.00133		506.168	10	PC	biolrep1	DAG	493.109	1.02648		340.8	210	PC	biolrep1	PA	371.337	0.917767
gfp	sensor	biolrep2_U2OSwt	20	160.956	159.451	1.00944		489.68	20	PC	biolrep1	DAG	493.109	0.993046		148.076	210	PC	biolrep1	PA	152.325	0.972106
gfp	sensor	biolrep2_U2OSwt	30	161.191	159.451	1.01091		486.939	30	PC	biolrep1	DAG	493.109	0.987487		184.384	210	PC	biolrep1	PA	202.565	0.910248
gfp	sensor	biolrep2_U2OSwt	40	163.383	159.451	1.02466		493.079	40	PC	biolrep1	DAG	493.109	0.999939		422.885	210	PC	biolrep1	PA	422.312	1.00136
gfp	sensor	biolrep2_U2OSwt	50	158.783	159.451	0.995809		479.131	50	PC	biolrep1	DAG	493.109	0.971652		127.276	220	PC	biolrep1	PA	125.647	1.01297
gfp	sensor	biolrep2_U2OSwt	60	157.424	159.451	0.987286		485.713	60	PC	biolrep1	DAG	493.109	0.985001		342.336	220	PC	biolrep1	PA	371.337	0.921902
gfp	sensor	biolrep2_U2OSwt	70	156.957	159.451	0.984358		490.566	70	PC	biolrep1	DAG	493.109	0.994843		148.185	220	PC	biolrep1	PA	152.325	0.972825
gfp	sensor	biolrep2_U2OSwt	80	157.234	159.451	0.986094		486.8	80	PC	biolrep1	DAG	493.109	0.987205		184.58	220	PC	biolrep1	PA	202.565	0.911212
gfp	sensor	biolrep2_U2OSwt	90	157.254	159.451	0.98622		487.164	90	PC	biolrep1	DAG	493.109	0.987942		422.138	220	PC	biolrep1	PA	422.312	0.999589
gfp	sensor	biolrep2_U2OSwt	100	157.48	159.451	0.987636		476.766	100	PC	biolrep1	DAG	493.109	0.966856		127.234	230	PC	biolrep1	PA	125.647	1.01263
gfp	sensor	biolrep2_U2OSwt	110	157.09	159.451	0.985192		487.118	110	PC	biolrep1	DAG	493.109	0.987851		344.335	230	PC	biolrep1	PA	371.337	0.927285
gfp	sensor	biolrep2_U2OSwt	120	157.183	159.451	0.985778		492.036	120	PC	biolrep1	DAG	493.109	0.997823		149.585	230	PC	biolrep1	PA	152.325	0.982013
gfp	sensor	biolrep2_U2OSwt	130	157.202	159.451	0.985893		480.226	130	PC	biolrep1	DAG	493.109	0.973874		188.145	230	PC	biolrep1	PA	202.565	0.928814
gfp	sensor	biolrep2_U2OSwt	140	157.036	159.451	0.984855		485.597	140	PC	biolrep1	DAG	493.109	0.984766		445.468	230	PC	biolrep1	PA	422.312	1.05483
gfp	sensor	biolrep2_U2OSwt	150	157.112	159.451	0.98533		501.596	150	PC	biolrep1	DAG	493.109	1.01721		126.44	240	PC	biolrep1	PA	125.647	1.00631
gfp	sensor	biolrep2_U2OSwt	160	158.349	159.451	0.99309		481.618	160	PC	biolrep1	DAG	493.109	0.976697		348.003	240	PC	biolrep1	PA	371.337	0.937162
gfp	sensor	biolrep2_U2OSwt	170	157.966	159.451	0.99069		480.627	170	PC	biolrep1	DAG	493.109	0.974686		148.339	240	PC	biolrep1	PA	152.325	0.973833
gfp	sensor	biolrep2_U2OSwt	180	157.639	159.451	0.988638		495.151	180	PC	biolrep1	DAG	493.109	1.00414		184.807	240	PC	biolrep1	PA	202.565	0.912333
gfp	sensor	biolrep2_U2OSwt	190	158.054	159.451	0.991239		499.678	190	PC	biolrep1	DAG	493.109	1.01332		435.97	240	PC	biolrep1	PA	422.312	1.03234
gfp	sensor	biolrep2_U2OSwt	200	157.782	159.451	0.989534		488.268	200	PC	biolrep1	DAG	493.109	0.990183		126.309	250	PC	biolrep1	PA	125.647	1.00527
gfp	sensor	biolrep2_U2OSwt	210	157.497	159.451	0.987745		491.616	210	PC	biolrep1	DAG	493.109	0.996972		347.735	250	PC	biolrep1	PA	371.337	0.936442
gfp	sensor	biolrep2_U2OSwt	220	157.44	159.451	0.98739		490.903	220	PC	biolrep1	DAG	493.109	0.995526		150.171	250	PC	biolrep1	PA	152.325	0.985861
gfp	sensor	biolrep2_U2OSwt	230	157.581	159.451	0.988275		491.422	230	PC	biolrep1	DAG	493.109	0.996579		188.597	250	PC	biolrep1	PA	202.565	0.931046
gfp	sensor	biolrep2_U2OSwt	240	157.093	159.451	0.985214		486.674	240	PC	biolrep1	DAG	493.109	0.98695		449.65	250	PC	biolrep1	PA	422.312	1.06473
gfp	sensor	biolrep2_U2OSwt	250	157.155	159.451	0.9856		506.787	250	PC	biolrep1	DAG	493.109	1.02774		125.909	260	PC	biolrep1	PA	125.647	1.00208
gfp	sensor	biolrep2_U2OSwt	260	156.901	159.451	0.984009		486.832	260	PC	biolrep1	DAG	493.109	0.987269		351.585	260	PC	biolrep1	PA	371.337	0.946808
gfp	sensor	biolrep2_U2OSwt	270	156.838	159.451	0.983612		503.842	270	PC	biolrep1	DAG	493.109	1.02177		148.7	260	PC	biolrep1	PA	152.325	0.976208
gfp	sensor	biolrep2_U2OSwt	280	156.463	159.451	0.981261		495.76	280	PC	biolrep1	DAG	493.109	1.00538		185.652	260	PC	biolrep1	PA	202.565	0.916507
gfp	sensor	biolrep2_U2OSwt	290	156.771	159.451	0.983194		495.33	290	PC	biolrep1	DAG	493.109	1.0045		437.366	260	PC	biolrep1	PA	422.312	1.03565
gfp	sensor	biolrep2_U2OSwt	300	156.727	159.451	0.982916		503.056	300	PC	biolrep1	DAG	493.109	1.02017		126.316	270	PC	biolrep1	PA	125.647	1.00533
gfp	sensor	biolrep2_U2OSwt	310	156.708	159.451	0.982797		519.089	310	PC	biolrep1	DAG	493.109	1.05269		350.052	270	PC	biolrep1	PA	371.337	0.942681
gfp	sensor	biolrep2_U2OSwt	320	156.619	159.451	0.982238		517.204	320	PC	biolrep1	DAG	493.109	1.04886		149.426	270	PC	biolrep1	PA	152.325	0.980972
gfp	sensor	biolrep2_U2OSwt	330	158.779	159.451	0.995785		524.767	330	PC	biolrep1	DAG	493.109	1.0642		186.167	270	PC	biolrep1	PA	202.565	0.919049
gfp	sensor	biolrep2_U2OSwt	340	158.348	159.451	0.993086		527.677	340	PC	biolrep1	DAG	493.109	1.0701		441.518	270	PC	biolrep1	PA	422.312	1.04548
gfp	sensor	biolrep2_U2OSwt	0	165.321	165.321	1		579.724	0	PC	biolrep1	DAG	579.724	1		126.351	280	PC	biolrep1	PA	125.647	1.0056
gfp	sensor	biolrep2_U2OSwt	10	165.839	165.321	1.00313		573.737	10	PC	biolrep1	DAG	579.724	0.989673		352.605	280	PC	biolrep1	PA	371.337	0.949556
gfp	sensor	biolrep2_U2OSwt	20	165.974	165.321	1.00395		586.331	20	PC	biolrep1	DAG	579.724	1.0114		150.271	280	PC	biolrep1	PA	152.325	0.986518
gfp	sensor	biolrep2_U2OSwt	30	165.389	165.321	1.00041		569.869	30	PC	biolrep1	DAG	579.724	0.983		186.844	280	PC	biolrep1	PA	202.565	0.922388
gfp	sensor	biolrep2_U2OSwt	40	165.163	165.321	0.999046		566.205	40	PC	biolrep1	DAG	579.724	0.976681		445.477	280	PC	biolrep1	PA	422.312	1.05485
gfp	sensor	biolrep2_U2OSwt	50	167.688	165.321	1.01432		474.138	50	PC	biolrep1	DAG	579.724	0.817868		126.858	290	PC	biolrep1	PA	125.647	1.00964
gfp	sensor	biolrep2_U2OSwt	60	165.285	165.321	0.999783		462.049	60	PC	biolrep1	DAG	579.724	0.797016		350.77	290	PC	biolrep1	PA	371.337	0.944614
gfp	sensor	biolrep2_U2OSwt	70	164.45	165.321	0.994734		456.269	70	PC	biolrep1	DAG	579.724	0.787045		151.242	290	PC	biolrep1	PA	152.325	0.992893
gfp	sensor	biolrep2_U2OSwt	80	164.382	165.321	0.994321		459.035	80	PC	biolrep1	DAG	579.724	0.791818		190.335	290	PC	biolrep1	PA	202.565	0.939623
gfp	sensor	biolrep2_U2OSwt	90	164.608	165.321	0.995691		467.453	90	PC	biolrep1	DAG	579.724	0.806337		455.283	290	PC	biolrep1	PA	422.312	1.07807
gfp	sensor	biolrep2_U2OSwt	100	164.576	165.321	0.995495		462.03	100	PC	biolrep1	DAG	579.724	0.796983		126.992	300	PC	biolrep1	PA	125.647	1.0107
gfp	sensor	biolrep2_U2OSwt	110	164.66	165.321	0.996006		456.618	110	PC	biolrep1	DAG	579.724	0.787647		350.491	300	PC	biolrep1	PA	371.337	0.943864
gfp	sensor	biolrep2_U2OSwt	120	164.772	165.321	0.996682		472.343	120	PC	biolrep1	DAG	579.724	0.814772		151.339	300	PC	biolrep1	PA	152.325	0.99353
gfp	sensor	biolrep2_U2OSwt	130	164.908	165.321	0.997504		459.039	130	PC	biolrep1	DAG	579.724	0.791824		190.877	300	PC	biolrep1	PA	202.565	0.942302
gfp	sensor	biolrep2_U2OSwt	140	164.691	165.321	0.99619		462.577	140	PC	biolrep1	DAG	579.724	0.797926		455.388	300	PC	biolrep1	PA	422.312	1.07832
gfp	sensor	biolrep2_U2OSwt	150	164.401	165.321	0.99444		464.809	150	PC	biolrep1	DAG	579.724	0.801776		126.055	310	PC	biolrep1	PA	125.647	1.00325
gfp	sensor	biolrep2_U2OSwt	160	164.816	165.321	0.996947		467.811	160	PC	biolrep1	DAG	579.724	0.806955		350.652	310	PC	biolrep1	PA	371.337	0.944296
gfp	sensor	biolrep2_U2OSwt	170	165.072	165.321	0.998494		462.28	170	PC	biolrep1	DAG	579.724	0.797413		151.042	310	PC	biolrep1	PA	152.325	0.99158
gfp	sensor	biolrep2_U2OSwt	180	164.944	165.321	0.997722		472.194	180	PC	biolrep1	DAG	579.724	0.814515		190.902	310	PC	biolrep1	PA	202.565	0.942424
gfp	sensor	biolrep2_U2OSwt	190	164.86	165.321	0.997211		476.864	190	PC	biolrep1	DAG	579.724	0.822571		451.304	310	PC	biolrep1	PA	422.312	1.06865
gfp	sensor	biolrep2_U2OSwt	200	164.92	165.321	0.997576		463.301	200	PC	biolrep1	DAG	579.724	0.799175		126.508	320	PC	biolrep1	PA	125.647	1.00685
gfp	sensor	biolrep2_U2OSwt	210	165.3	165.321	0.999874		463.87	210	PC	biolrep1	DAG	579.724	0.800157		350.463	320	PC	biolrep1	PA	371.337	0.943788
gfp	sensor	biolrep2_U2OSwt	220	165.732	165.321	1.00249		460.962	220	PC	biolrep1	DAG	579.724	0.79514		150.513	320	PC	biolrep1	PA	152.325	0.988104
gfp	sensor	biolrep2_U2OSwt	230	165.762	165.321	1.00267		467.031	230	PC	biolrep1	DAG	579.724	0.805609		191.423	320	PC	biolrep1	PA	202.565	0.944993
gfp	sensor	biolrep2_U2OSwt	240	166.022	165.321	1.00424		458.743	240	PC	biolrep1	DAG	579.724	0.791312		446.315	320	PC	biolrep1	PA	422.312	1.05684
gfp	sensor	biolrep2_U2OSwt	250	165.831	165.321	1.00308		457.526	250	PC	biolrep1	DAG	579.724	0.789214		126.305	330	PC	biolrep1	PA	125.647	1.00524
gfp	sensor	biolrep2_U2OSwt	260	166.158	165.321	1.00507		464.819	260	PC	biolrep1	DAG	579.724	0.801793		348.64	330	PC	biolrep1	PA	371.337	0.93888
gfp	sensor	biolrep2_U2OSwt	270	166.511	165.321	1.0072		471.3	270	PC	biolrep1	DAG	579.724	0.812973		149.454	330	PC	biolrep1	PA	152.325	0.981154
gfp	sensor	biolrep2_U2OSwt	280	167.309	165.321	1.01203		462.608	280	PC	biolrep1	DAG	579.724	0.797981		188.815	330	PC	biolrep1	PA	202.565	0.932119
gfp	sensor	biolrep2_U2OSwt	290	167.204	165.321	1.01139		460.097	290	PC	biolrep1	DAG	579.724	0.793649		440.223	330	PC	biolrep1	PA	422.312	1.04241
gfp	sensor	biolrep2_U2OSwt	300	168.081	165.321	1.0167		461.415	300	PC	biolrep1	DAG	579.724	0.795922		125.848	340	PC	biolrep1	PA	125.647	1.0016
gfp	sensor	biolrep2_U2OSwt	310	168.312	165.321	1.0181		465.085	310	PC	biolrep1	DAG	579.724	0.802252		348.763	340	PC	biolrep1	PA	371.337	0.93921
gfp	sensor	biolrep2_U2OSwt	320	168.657	165.321	1.02018		457.608	320	PC	biolrep1	DAG	579.724	0.789355		149.587	340	PC	biolrep1	PA	152.325	0.982025
gfp	sensor	biolrep2_U2OSwt	330	168.368	165.321	1.01843		459.324	330	PC	biolrep1	DAG	579.724	0.792316		188.141	340	PC	biolrep1	PA	202.565	0.928793
gfp	sensor	biolrep2_U2OSwt	340	169.31	165.321	1.02413		456.998	340	PC	biolrep1	DAG	579.724	0.788304		444.886	340	PC	biolrep1	PA	422.312	1.05346
gfp	sensor	biolrep2_U2OSwt	0	194.36	194.36	1		727.648	0	PC	biolrep1	DAG	727.648	1		168.259	0	PC	biolrep1	PA	168.259	1
gfp	sensor	biolrep2_U2OSwt	10	195.552	194.36	1.00613		435.094	0	PC	biolrep1	DAG	435.094	1		357.129	0	PC	biolrep1	PA	357.129	1
gfp	sensor	biolrep2_U2OSwt	20	195.148	194.36	1.00405		248.152	0	PC	biolrep1	DAG	248.152	1		138.573	0	PC	biolrep1	PA	138.573	1
gfp	sensor	biolrep2_U2OSwt	30	196.165	194.36	1.00928		723.079	10	PC	biolrep1	DAG	727.648	0.993721		166.692	10	PC	biolrep1	PA	168.259	0.990685
gfp	sensor	biolrep2_U2OSwt	40	196.434	194.36	1.01067		432.888	10	PC	biolrep1	DAG	435.094	0.994929		343.905	10	PC	biolrep1	PA	357.129	0.962973
gfp	sensor	biolrep2_U2OSwt	50	198.523	194.36	1.02142		249.113	10	PC	biolrep1	DAG	248.152	1.00387		139.069	10	PC	biolrep1	PA	138.573	1.00358
gfp	sensor	biolrep2_U2OSwt	60	198.773	194.36	1.0227		750.393	20	PC	biolrep1	DAG	727.648	1.03126		167.907	20	PC	biolrep1	PA	168.259	0.997907
gfp	sensor	biolrep2_U2OSwt	70	198.023	194.36	1.01885		425.11	20	PC	biolrep1	DAG	435.094	0.977053		357.603	20	PC	biolrep1	PA	357.129	1.00133
gfp	sensor	biolrep2_U2OSwt	80	197.623	194.36	1.01679		254.826	20	PC	biolrep1	DAG	248.152	1.02689		138.817	20	PC	biolrep1	PA	138.573	1.00177
gfp	sensor	biolrep2_U2OSwt	90	198.27	194.36	1.02011		718.382	30	PC	biolrep1	DAG	727.648	0.987265		167.162	30	PC	biolrep1	PA	168.259	0.993479
gfp	sensor	biolrep2_U2OSwt	100	200.809	194.36	1.03318		430.646	30	PC	biolrep1	DAG	435.094	0.989778		344.483	30	PC	biolrep1	PA	357.129	0.96459
gfp	sensor	biolrep2_U2OSwt	110	203.681	194.36	1.04795		249.829	30	PC	biolrep1	DAG	248.152	1.00675		139.274	30	PC	biolrep1	PA	138.573	1.00506
gfp	sensor	biolrep2_U2OSwt	120	203.503	194.36	1.04704		742.106	40	PC	biolrep1	DAG	727.648	1.01987		166.966	40	PC	biolrep1	PA	168.259	0.992316
gfp	sensor	biolrep2_U2OSwt	130	201.404	194.36	1.03624		422.815	40	PC	biolrep1	DAG	435.094	0.971779		345.351	40	PC	biolrep1	PA	357.129	0.96702
gfp	sensor	biolrep2_U2OSwt	140	200.52	194.36	1.03169		254.891	40	PC	biolrep1	DAG	248.152	1.02716		139.143	40	PC	biolrep1	PA	138.573	1.00411
gfp	sensor	biolrep2_U2OSwt	150	199.331	194.36	1.02557		595.439	50	PC	biolrep1	DAG	727.648	0.818306		165.034	50	PC	biolrep1	PA	168.259	0.980832
gfp	sensor	biolrep2_U2OSwt	160	199.201	194.36	1.02491		365.019	50	PC	biolrep1	DAG	435.094	0.838944		349.792	50	PC	biolrep1	PA	357.129	0.979457
gfp	sensor	biolrep2_U2OSwt	170	199.726	194.36	1.02761		221.6	50	PC	biolrep1	DAG	248.152	0.892998		139.55	50	PC	biolrep1	PA	138.573	1.00705
gfp	sensor	biolrep2_U2OSwt	180	199.033	194.36	1.02404		593.98	60	PC	biolrep1	DAG	727.648	0.8163		165.785	60	PC	biolrep1	PA	168.259	0.985298
gfp	sensor	biolrep2_U2OSwt	190	199.67	194.36	1.02732		360.067	60	PC	biolrep1	DAG	435.094	0.827561		354.855	60	PC	biolrep1	PA	357.129	0.993633
gfp	sensor	biolrep2_U2OSwt	200	199.188	194.36	1.02484		219.398	60	PC	biolrep1	DAG	248.152	0.884128		137.903	60	PC	biolrep1	PA	138.573	0.995169
gfp	sensor	biolrep2_U2OSwt	210	199.881	194.36	1.02841		597.612	70	PC	biolrep1	DAG	727.648	0.821292		164.873	70	PC	biolrep1	PA	168.259	0.979877
gfp	sensor	biolrep2_U2OSwt	220	199.985	194.36	1.02894		363.998	70	PC	biolrep1	DAG	435.094	0.836596		344.719	70	PC	biolrep1	PA	357.129	0.965252
gfp	sensor	biolrep2_U2OSwt	230	199.942	194.36	1.02872		220.506	70	PC	biolrep1	DAG	248.152	0.888591		138.685	70	PC	biolrep1	PA	138.573	1.00081
gfp	sensor	biolrep2_U2OSwt	240	200.584	194.36	1.03202		616.836	80	PC	biolrep1	DAG	727.648	0.847712		164.598	80	PC	biolrep1	PA	168.259	0.978242
gfp	sensor	biolrep2_U2OSwt	250	201.221	194.36	1.0353		355.973	80	PC	biolrep1	DAG	435.094	0.818152		343.005	80	PC	biolrep1	PA	357.129	0.96045
gfp	sensor	biolrep2_U2OSwt	260	202.413	194.36	1.04143		224.817	80	PC	biolrep1	DAG	248.152	0.905963		138.321	80	PC	biolrep1	PA	138.573	0.998182
gfp	sensor	biolrep2_U2OSwt	270	202.99	194.36	1.0444		594.281	90	PC	biolrep1	DAG	727.648	0.816714		165.507	90	PC	biolrep1	PA	168.259	0.983644
gfp	sensor	biolrep2_U2OSwt	280	204.04	194.36	1.0498		360.653	90	PC	biolrep1	DAG	435.094	0.828908		352.825	90	PC	biolrep1	PA	357.129	0.987948
gfp	sensor	biolrep2_U2OSwt	290	203.777	194.36	1.04845		218.562	90	PC	biolrep1	DAG	248.152	0.880757		136.756	90	PC	biolrep1	PA	138.573	0.986891
gfp	sensor	biolrep2_U2OSwt	300	205.355	194.36	1.05657		617.879	100	PC	biolrep1	DAG	727.648	0.849146		164.201	100	PC	biolrep1	PA	168.259	0.97588
gfp	sensor	biolrep2_U2OSwt	310	205.216	194.36	1.05585		357.351	100	PC	biolrep1	DAG	435.094	0.821319		343.724	100	PC	biolrep1	PA	357.129	0.962466
gfp	sensor	biolrep2_U2OSwt	320	205.628	194.36	1.05797		224.422	100	PC	biolrep1	DAG	248.152	0.904373		137.846	100	PC	biolrep1	PA	138.573	0.994759
gfp	sensor	biolrep2_U2OSwt	330	205.811	194.36	1.05891		605.378	110	PC	biolrep1	DAG	727.648	0.831965		164.28	110	PC	biolrep1	PA	168.259	0.976348
gfp	sensor	biolrep2_U2OSwt	340	206.676	194.36	1.06337		370.142	110	PC	biolrep1	DAG	435.094	0.850717		341.254	110	PC	biolrep1	PA	357.129	0.955549
gfp	sensor	biolrep2_U2OSwt	0	163.458	163.458	1		219.619	110	PC	biolrep1	DAG	248.152	0.885017		136.972	110	PC	biolrep1	PA	138.573	0.988451
gfp	sensor	biolrep2_U2OSwt	10	163.406	163.458	0.999682		621.456	120	PC	biolrep1	DAG	727.648	0.854061		164.185	120	PC	biolrep1	PA	168.259	0.975787
gfp	sensor	biolrep2_U2OSwt	20	163.561	163.458	1.00063		361.312	120	PC	biolrep1	DAG	435.094	0.830423		340.619	120	PC	biolrep1	PA	357.129	0.95377
gfp	sensor	biolrep2_U2OSwt	30	163.324	163.458	0.999178		223.916	120	PC	biolrep1	DAG	248.152	0.902333		137.299	120	PC	biolrep1	PA	138.573	0.990807
gfp	sensor	biolrep2_U2OSwt	40	163.618	163.458	1.00098		598.173	130	PC	biolrep1	DAG	727.648	0.822064		166.264	130	PC	biolrep1	PA	168.259	0.988144
gfp	sensor	biolrep2_U2OSwt	50	166.249	163.458	1.01707		369.23	130	PC	biolrep1	DAG	435.094	0.848621		349.586	130	PC	biolrep1	PA	357.129	0.97888
gfp	sensor	biolrep2_U2OSwt	60	165.688	163.458	1.01364		220.022	130	PC	biolrep1	DAG	248.152	0.88664		136.619	130	PC	biolrep1	PA	138.573	0.985903
gfp	sensor	biolrep2_U2OSwt	70	165.281	163.458	1.01115		608.565	140	PC	biolrep1	DAG	727.648	0.836345		164.863	140	PC	biolrep1	PA	168.259	0.979817
gfp	sensor	biolrep2_U2OSwt	80	164.976	163.458	1.00929		375.769	140	PC	biolrep1	DAG	435.094	0.863651		341.971	140	PC	biolrep1	PA	357.129	0.957556
gfp	sensor	biolrep2_U2OSwt	90	165.627	163.458	1.01327		220.451	140	PC	biolrep1	DAG	248.152	0.888369		136.661	140	PC	biolrep1	PA	138.573	0.986206
gfp	sensor	biolrep2_U2OSwt	100	166.309	163.458	1.01744		625.307	150	PC	biolrep1	DAG	727.648	0.859353		166.451	150	PC	biolrep1	PA	168.259	0.989256
gfp	sensor	biolrep2_U2OSwt	110	166.158	163.458	1.01652		365.18	150	PC	biolrep1	DAG	435.094	0.839314		351.421	150	PC	biolrep1	PA	357.129	0.984019
gfp	sensor	biolrep2_U2OSwt	120	165.301	163.458	1.01127		224.538	150	PC	biolrep1	DAG	248.152	0.904838		136.51	150	PC	biolrep1	PA	138.573	0.985117
gfp	sensor	biolrep2_U2OSwt	130	165.012	163.458	1.00951		625.607	160	PC	biolrep1	DAG	727.648	0.859765		166.502	160	PC	biolrep1	PA	168.259	0.989559
gfp	sensor	biolrep2_U2OSwt	140	164.134	163.458	1.00413		365.802	160	PC	biolrep1	DAG	435.094	0.840742		350.385	160	PC	biolrep1	PA	357.129	0.981115
gfp	sensor	biolrep2_U2OSwt	150	164.749	163.458	1.0079		227.338	160	PC	biolrep1	DAG	248.152	0.91612		136.183	160	PC	biolrep1	PA	138.573	0.982757
gfp	sensor	biolrep2_U2OSwt	160	164.266	163.458	1.00494		603.563	170	PC	biolrep1	DAG	727.648	0.829471		165.296	170	PC	biolrep1	PA	168.259	0.982388
gfp	sensor	biolrep2_U2OSwt	170	164.546	163.458	1.00666		374.465	170	PC	biolrep1	DAG	435.094	0.860653		342.69	170	PC	biolrep1	PA	357.129	0.959568
gfp	sensor	biolrep2_U2OSwt	180	164.882	163.458	1.00871		221.349	170	PC	biolrep1	DAG	248.152	0.891987		137.589	170	PC	biolrep1	PA	138.573	0.992901
gfp	sensor	biolrep2_U2OSwt	190	164.834	163.458	1.00841		629.045	180	PC	biolrep1	DAG	727.648	0.864491		165.058	180	PC	biolrep1	PA	168.259	0.980973
gfp	sensor	biolrep2_U2OSwt	200	165.29	163.458	1.01121		367.844	180	PC	biolrep1	DAG	435.094	0.845435		341.453	180	PC	biolrep1	PA	357.129	0.956107
gfp	sensor	biolrep2_U2OSwt	210	165.037	163.458	1.00966		226.947	180	PC	biolrep1	DAG	248.152	0.914546		137.054	180	PC	biolrep1	PA	138.573	0.989041
gfp	sensor	biolrep2_U2OSwt	220	164.786	163.458	1.00812		605.863	190	PC	biolrep1	DAG	727.648	0.832632		166.559	190	PC	biolrep1	PA	168.259	0.989896
gfp	sensor	biolrep2_U2OSwt	230	165.107	163.458	1.01008		374.233	190	PC	biolrep1	DAG	435.094	0.860119		347.239	190	PC	biolrep1	PA	357.129	0.972306
gfp	sensor	biolrep2_U2OSwt	240	165.7	163.458	1.01372		220.465	190	PC	biolrep1	DAG	248.152	0.888426		136.7	190	PC	biolrep1	PA	138.573	0.986489
gfp	sensor	biolrep2_U2OSwt	250	166.234	163.458	1.01698		632.566	200	PC	biolrep1	DAG	727.648	0.86933		166.292	200	PC	biolrep1	PA	168.259	0.988308
gfp	sensor	biolrep2_U2OSwt	260	167.003	163.458	1.02168		367.041	200	PC	biolrep1	DAG	435.094	0.843591		347.587	200	PC	biolrep1	PA	357.129	0.973283
gfp	sensor	biolrep2_U2OSwt	270	167.17	163.458	1.0227		226.345	200	PC	biolrep1	DAG	248.152	0.912122		136.627	200	PC	biolrep1	PA	138.573	0.98596
gfp	sensor	biolrep2_U2OSwt	280	167.5	163.458	1.02473		637.178	210	PC	biolrep1	DAG	727.648	0.875667		166.224	210	PC	biolrep1	PA	168.259	0.987905
gfp	sensor	biolrep2_U2OSwt	290	168.665	163.458	1.03185		368.102	210	PC	biolrep1	DAG	435.094	0.846028		346.097	210	PC	biolrep1	PA	357.129	0.969111
gfp	sensor	biolrep2_U2OSwt	300	168.44	163.458	1.03047		228.129	210	PC	biolrep1	DAG	248.152	0.919308		136.702	210	PC	biolrep1	PA	138.573	0.986502
gfp	sensor	biolrep2_U2OSwt	310	168.677	163.458	1.03193		624.677	220	PC	biolrep1	DAG	727.648	0.858487		165.964	220	PC	biolrep1	PA	168.259	0.986361
gfp	sensor	biolrep2_U2OSwt	320	168.834	163.458	1.03289		380.444	220	PC	biolrep1	DAG	435.094	0.874396		344.825	220	PC	biolrep1	PA	357.129	0.965547
gfp	sensor	biolrep2_U2OSwt	330	169.756	163.458	1.03853		223.987	220	PC	biolrep1	DAG	248.152	0.90262		136.966	220	PC	biolrep1	PA	138.573	0.988409
gfp	sensor	biolrep2_U2OSwt	340	169.533	163.458	1.03716		624.27	230	PC	biolrep1	DAG	727.648	0.857929		166.626	230	PC	biolrep1	PA	168.259	0.990297
gfp	sensor	biolrep2_U2OSwt	0	179.29	179.29	1		383.536	230	PC	biolrep1	DAG	435.094	0.8815		345.134	230	PC	biolrep1	PA	357.129	0.966412
gfp	sensor	biolrep2_U2OSwt	10	179.342	179.29	1.00029		225.137	230	PC	biolrep1	DAG	248.152	0.907252		137.352	230	PC	biolrep1	PA	138.573	0.991189
gfp	sensor	biolrep2_U2OSwt	20	179.285	179.29	0.999973		626.192	240	PC	biolrep1	DAG	727.648	0.86057		164.954	240	PC	biolrep1	PA	168.259	0.980355
gfp	sensor	biolrep2_U2OSwt	30	179.527	179.29	1.00132		383.432	240	PC	biolrep1	DAG	435.094	0.881264		335.188	240	PC	biolrep1	PA	357.129	0.938563
gfp	sensor	biolrep2_U2OSwt	40	178.805	179.29	0.997299		223.95	240	PC	biolrep1	DAG	248.152	0.902471		137.739	240	PC	biolrep1	PA	138.573	0.993985
gfp	sensor	biolrep2_U2OSwt	50	183.23	179.29	1.02198		630.791	250	PC	biolrep1	DAG	727.648	0.866891		164.647	250	PC	biolrep1	PA	168.259	0.97853
gfp	sensor	biolrep2_U2OSwt	60	182.58	179.29	1.01835		386.347	250	PC	biolrep1	DAG	435.094	0.887961		333.356	250	PC	biolrep1	PA	357.129	0.933434
gfp	sensor	biolrep2_U2OSwt	70	183.069	179.29	1.02108		224.166	250	PC	biolrep1	DAG	248.152	0.903338		138.374	250	PC	biolrep1	PA	138.573	0.998564
gfp	sensor	biolrep2_U2OSwt	80	182.676	179.29	1.01889		628.862	260	PC	biolrep1	DAG	727.648	0.864239		165.588	260	PC	biolrep1	PA	168.259	0.984128
gfp	sensor	biolrep2_U2OSwt	90	182.959	179.29	1.02047		383.136	260	PC	biolrep1	DAG	435.094	0.880581		343.669	260	PC	biolrep1	PA	357.129	0.96231
gfp	sensor	biolrep2_U2OSwt	100	183.507	179.29	1.02352		224.692	260	PC	biolrep1	DAG	248.152	0.905458		137.405	260	PC	biolrep1	PA	138.573	0.991576
gfp	sensor	biolrep2_U2OSwt	110	183.716	179.29	1.02469		631.604	270	PC	biolrep1	DAG	727.648	0.868007		164.842	270	PC	biolrep1	PA	168.259	0.97969
gfp	sensor	biolrep2_U2OSwt	120	183.409	179.29	1.02298		383.643	270	PC	biolrep1	DAG	435.094	0.881746		336.03	270	PC	biolrep1	PA	357.129	0.940922
gfp	sensor	biolrep2_U2OSwt	130	183.414	179.29	1.023		223.179	270	PC	biolrep1	DAG	248.152	0.899363		138.234	270	PC	biolrep1	PA	138.573	0.997554
gfp	sensor	biolrep2_U2OSwt	140	184.319	179.29	1.02805		664.092	280	PC	biolrep1	DAG	727.648	0.912656		166.523	280	PC	biolrep1	PA	168.259	0.989679
gfp	sensor	biolrep2_U2OSwt	150	184.672	179.29	1.03002		376.549	280	PC	biolrep1	DAG	435.094	0.865443		346.446	280	PC	biolrep1	PA	357.129	0.970086
gfp	sensor	biolrep2_U2OSwt	160	185.863	179.29	1.03666		229.407	280	PC	biolrep1	DAG	248.152	0.924461		137.68	280	PC	biolrep1	PA	138.573	0.993556
gfp	sensor	biolrep2_U2OSwt	170	185.419	179.29	1.03419		667.143	290	PC	biolrep1	DAG	727.648	0.916849		165.225	290	PC	biolrep1	PA	168.259	0.98197
gfp	sensor	biolrep2_U2OSwt	180	185.601	179.29	1.0352		374.735	290	PC	biolrep1	DAG	435.094	0.861275		338.667	290	PC	biolrep1	PA	357.129	0.948306
gfp	sensor	biolrep2_U2OSwt	190	185.742	179.29	1.03599		227.977	290	PC	biolrep1	DAG	248.152	0.918696		138.572	290	PC	biolrep1	PA	138.573	0.999996
gfp	sensor	biolrep2_U2OSwt	200	185.959	179.29	1.0372		647.732	300	PC	biolrep1	DAG	727.648	0.890172		165.724	300	PC	biolrep1	PA	168.259	0.984935
gfp	sensor	biolrep2_U2OSwt	210	186.334	179.29	1.03929		381.22	300	PC	biolrep1	DAG	435.094	0.876179		347.262	300	PC	biolrep1	PA	357.129	0.972372
gfp	sensor	biolrep2_U2OSwt	220	187.368	179.29	1.04506		221.761	300	PC	biolrep1	DAG	248.152	0.89365		137.554	300	PC	biolrep1	PA	138.573	0.992648
gfp	sensor	biolrep2_U2OSwt	230	188.502	179.29	1.05138		680.506	310	PC	biolrep1	DAG	727.648	0.935213		165.972	310	PC	biolrep1	PA	168.259	0.986404
gfp	sensor	biolrep2_U2OSwt	240	190.598	179.29	1.06307		376.759	310	PC	biolrep1	DAG	435.094	0.865926		338.678	310	PC	biolrep1	PA	357.129	0.948335
gfp	sensor	biolrep2_U2OSwt	250	192.176	179.29	1.07187		227.847	310	PC	biolrep1	DAG	248.152	0.918172		138.787	310	PC	biolrep1	PA	138.573	1.00155
gfp	sensor	biolrep2_U2OSwt	260	195.013	179.29	1.0877		685.142	320	PC	biolrep1	DAG	727.648	0.941584		166.205	320	PC	biolrep1	PA	168.259	0.987792
gfp	sensor	biolrep2_U2OSwt	270	202.2	179.29	1.12779		375.994	320	PC	biolrep1	DAG	435.094	0.864167		347.189	320	PC	biolrep1	PA	357.129	0.972167
gfp	sensor	biolrep2_U2OSwt	280	204.8	179.29	1.14229		229.325	320	PC	biolrep1	DAG	248.152	0.924129		138.303	320	PC	biolrep1	PA	138.573	0.998056
gfp	sensor	biolrep2_U2OSwt	290	205.374	179.29	1.14548		664.675	330	PC	biolrep1	DAG	727.648	0.913456		164.367	330	PC	biolrep1	PA	168.259	0.976867
gfp	sensor	biolrep2_U2OSwt	300	206.096	179.29	1.14951		389.594	330	PC	biolrep1	DAG	435.094	0.895424		339.065	330	PC	biolrep1	PA	357.129	0.949421
gfp	sensor	biolrep2_U2OSwt	310	205.245	179.29	1.14477		223.077	330	PC	biolrep1	DAG	248.152	0.898951		138.643	330	PC	biolrep1	PA	138.573	1.00051
gfp	sensor	biolrep2_U2OSwt	320	207.056	179.29	1.15487		666.917	340	PC	biolrep1	DAG	727.648	0.916538		164.868	340	PC	biolrep1	PA	168.259	0.979848
gfp	sensor	biolrep2_U2OSwt	330	207.223	179.29	1.1558		389.722	340	PC	biolrep1	DAG	435.094	0.89572		339.436	340	PC	biolrep1	PA	357.129	0.950459
gfp	sensor	biolrep2_U2OSwt	340	207.058	179.29	1.15488		222.835	340	PC	biolrep1	DAG	248.152	0.897978		138.931	340	PC	biolrep1	PA	138.573	1.00259
gfp	sensor	biolrep2_U2OSwt	0	173.368	173.368	1		243.676	0	PC	biolrep1	DAG	243.676	1		2565.73	0	PC	biolrep1	PA	2565.73	1
gfp	sensor	biolrep2_U2OSwt	10	173.613	173.368	1.00141		177.095	0	PC	biolrep1	DAG	177.095	1		884.295	0	PC	biolrep1	PA	884.295	1
gfp	sensor	biolrep2_U2OSwt	20	174.148	173.368	1.0045		239.556	10	PC	biolrep1	DAG	243.676	0.983092		2243.95	0	PC	biolrep1	PA	2243.95	1
gfp	sensor	biolrep2_U2OSwt	30	173.31	173.368	0.999666		177.218	10	PC	biolrep1	DAG	177.095	1.0007		2575.96	10	PC	biolrep1	PA	2565.73	1.00399
gfp	sensor	biolrep2_U2OSwt	40	172.862	173.368	0.997084		246.925	20	PC	biolrep1	DAG	243.676	1.01333		880.742	10	PC	biolrep1	PA	884.295	0.995982
gfp	sensor	biolrep2_U2OSwt	50	177.789	173.368	1.0255		175.941	20	PC	biolrep1	DAG	177.095	0.993481		2220.4	10	PC	biolrep1	PA	2243.95	0.989506
gfp	sensor	biolrep2_U2OSwt	60	177.397	173.368	1.02324		248.476	30	PC	biolrep1	DAG	243.676	1.0197		2462.62	20	PC	biolrep1	PA	2565.73	0.959815
gfp	sensor	biolrep2_U2OSwt	70	177.219	173.368	1.02221		179.02	30	PC	biolrep1	DAG	177.095	1.01087		859.441	20	PC	biolrep1	PA	884.295	0.971894
gfp	sensor	biolrep2_U2OSwt	80	177.495	173.368	1.0238		249.994	40	PC	biolrep1	DAG	243.676	1.02593		2151.63	20	PC	biolrep1	PA	2243.95	0.958858
gfp	sensor	biolrep2_U2OSwt	90	176.889	173.368	1.02031		173.549	40	PC	biolrep1	DAG	177.095	0.979974		2491.75	30	PC	biolrep1	PA	2565.73	0.971167
gfp	sensor	biolrep2_U2OSwt	100	176.162	173.368	1.01612		229.78	50	PC	biolrep1	DAG	243.676	0.942973		852.018	30	PC	biolrep1	PA	884.295	0.9635
gfp	sensor	biolrep2_U2OSwt	110	176.148	173.368	1.01604		160.483	50	PC	biolrep1	DAG	177.095	0.906194		2147.81	30	PC	biolrep1	PA	2243.95	0.957155
gfp	sensor	biolrep2_U2OSwt	120	176.397	173.368	1.01747		223.905	60	PC	biolrep1	DAG	243.676	0.918864		2530.83	40	PC	biolrep1	PA	2565.73	0.986397
gfp	sensor	biolrep2_U2OSwt	130	176.343	173.368	1.01716		160.972	60	PC	biolrep1	DAG	177.095	0.908959		859.365	40	PC	biolrep1	PA	884.295	0.971808
gfp	sensor	biolrep2_U2OSwt	140	176.146	173.368	1.01602		224.302	70	PC	biolrep1	DAG	243.676	0.920491		2162.93	40	PC	biolrep1	PA	2243.95	0.963896
gfp	sensor	biolrep2_U2OSwt	150	176.191	173.368	1.01629		159.881	70	PC	biolrep1	DAG	177.095	0.902797		2288.23	50	PC	biolrep1	PA	2565.73	0.891845
gfp	sensor	biolrep2_U2OSwt	160	176.788	173.368	1.01973		232.777	80	PC	biolrep1	DAG	243.676	0.955269		781.529	50	PC	biolrep1	PA	884.295	0.883788
gfp	sensor	biolrep2_U2OSwt	170	176.19	173.368	1.01628		159.139	80	PC	biolrep1	DAG	177.095	0.898609		2041.96	50	PC	biolrep1	PA	2243.95	0.909987
gfp	sensor	biolrep2_U2OSwt	180	175.76	173.368	1.0138		232.988	90	PC	biolrep1	DAG	243.676	0.956135		2247.18	60	PC	biolrep1	PA	2565.73	0.875846
gfp	sensor	biolrep2_U2OSwt	190	176.106	173.368	1.01579		161.889	90	PC	biolrep1	DAG	177.095	0.914136		767.031	60	PC	biolrep1	PA	884.295	0.867393
gfp	sensor	biolrep2_U2OSwt	200	175.771	173.368	1.01386		239.082	100	PC	biolrep1	DAG	243.676	0.981144		2040.41	60	PC	biolrep1	PA	2243.95	0.909295
gfp	sensor	biolrep2_U2OSwt	210	177.903	173.368	1.02616		161.631	100	PC	biolrep1	DAG	177.095	0.91268		2223.35	70	PC	biolrep1	PA	2565.73	0.866556
gfp	sensor	biolrep2_U2OSwt	220	176.509	173.368	1.01812		243.294	110	PC	biolrep1	DAG	243.676	0.998433		762.443	70	PC	biolrep1	PA	884.295	0.862204
gfp	sensor	biolrep2_U2OSwt	230	176.678	173.368	1.01909		158.345	110	PC	biolrep1	DAG	177.095	0.894126		2040.24	70	PC	biolrep1	PA	2243.95	0.909218
gfp	sensor	biolrep2_U2OSwt	240	176.9	173.368	1.02037		241.778	120	PC	biolrep1	DAG	243.676	0.992211		2351.7	80	PC	biolrep1	PA	2565.73	0.916583
gfp	sensor	biolrep2_U2OSwt	250	178.38	173.368	1.02891		161.257	120	PC	biolrep1	DAG	177.095	0.91057		781.207	80	PC	biolrep1	PA	884.295	0.883424
gfp	sensor	biolrep2_U2OSwt	260	178.901	173.368	1.03191		241.441	130	PC	biolrep1	DAG	243.676	0.990828		2109.51	80	PC	biolrep1	PA	2243.95	0.94009
gfp	sensor	biolrep2_U2OSwt	270	179.796	173.368	1.03708		160.642	130	PC	biolrep1	DAG	177.095	0.907095		2368.18	90	PC	biolrep1	PA	2565.73	0.923006
gfp	sensor	biolrep2_U2OSwt	280	179.783	173.368	1.037		245.427	140	PC	biolrep1	DAG	243.676	1.00718		790.832	90	PC	biolrep1	PA	884.295	0.894308
gfp	sensor	biolrep2_U2OSwt	290	180.157	173.368	1.03916		157.873	140	PC	biolrep1	DAG	177.095	0.891456		2130.36	90	PC	biolrep1	PA	2243.95	0.949382
gfp	sensor	biolrep2_U2OSwt	300	180.462	173.368	1.04092		238.898	150	PC	biolrep1	DAG	243.676	0.980389		2398.34	100	PC	biolrep1	PA	2565.73	0.934759
gfp	sensor	biolrep2_U2OSwt	310	181.262	173.368	1.04553		159.539	150	PC	biolrep1	DAG	177.095	0.900868		802.713	100	PC	biolrep1	PA	884.295	0.907744
gfp	sensor	biolrep2_U2OSwt	320	181.953	173.368	1.04952		245.943	160	PC	biolrep1	DAG	243.676	1.0093		2139.7	100	PC	biolrep1	PA	2243.95	0.953542
gfp	sensor	biolrep2_U2OSwt	330	182.547	173.368	1.05295		157.833	160	PC	biolrep1	DAG	177.095	0.891231		2321.97	110	PC	biolrep1	PA	2565.73	0.904996
gfp	sensor	biolrep2_U2OSwt	340	183.767	173.368	1.05998		244.22	170	PC	biolrep1	DAG	243.676	1.00223		796.438	110	PC	biolrep1	PA	884.295	0.900647
gfp	sensor	biolrep2_U2OSwt	0	201.823	201.823	1		161.292	170	PC	biolrep1	DAG	177.095	0.910767		2106.56	110	PC	biolrep1	PA	2243.95	0.938774
gfp	sensor	biolrep2_U2OSwt	10	199.755	201.823	0.989753		239.505	180	PC	biolrep1	DAG	243.676	0.982883		2336.18	120	PC	biolrep1	PA	2565.73	0.910534
gfp	sensor	biolrep2_U2OSwt	20	197.279	201.823	0.977484		158.825	180	PC	biolrep1	DAG	177.095	0.896835		807.703	120	PC	biolrep1	PA	884.295	0.913386
gfp	sensor	biolrep2_U2OSwt	30	192.249	201.823	0.952562		238.675	190	PC	biolrep1	DAG	243.676	0.979474		2123.84	120	PC	biolrep1	PA	2243.95	0.946472
gfp	sensor	biolrep2_U2OSwt	40	190.583	201.823	0.944305		158.748	190	PC	biolrep1	DAG	177.095	0.8964		2444.55	130	PC	biolrep1	PA	2565.73	0.952769
gfp	sensor	biolrep2_U2OSwt	50	221.83	201.823	1.09913		245.913	200	PC	biolrep1	DAG	243.676	1.00918		831.169	130	PC	biolrep1	PA	884.295	0.939922
gfp	sensor	biolrep2_U2OSwt	60	231.937	201.823	1.14921		157.397	200	PC	biolrep1	DAG	177.095	0.888772		2190.1	130	PC	biolrep1	PA	2243.95	0.976005
gfp	sensor	biolrep2_U2OSwt	70	242.446	201.823	1.20128		245.303	210	PC	biolrep1	DAG	243.676	1.00667		2398.82	140	PC	biolrep1	PA	2565.73	0.934949
gfp	sensor	biolrep2_U2OSwt	80	243.014	201.823	1.2041		156.989	210	PC	biolrep1	DAG	177.095	0.886465		834.184	140	PC	biolrep1	PA	884.295	0.943333
gfp	sensor	biolrep2_U2OSwt	90	242.851	201.823	1.20329		246.16	220	PC	biolrep1	DAG	243.676	1.01019		2159.69	140	PC	biolrep1	PA	2243.95	0.962449
gfp	sensor	biolrep2_U2OSwt	100	241.648	201.823	1.19733		157.527	220	PC	biolrep1	DAG	177.095	0.889504		2484.71	150	PC	biolrep1	PA	2565.73	0.968423
gfp	sensor	biolrep2_U2OSwt	110	239.75	201.823	1.18792		245.675	230	PC	biolrep1	DAG	243.676	1.0082		841.916	150	PC	biolrep1	PA	884.295	0.952076
gfp	sensor	biolrep2_U2OSwt	120	239.147	201.823	1.18494		158.033	230	PC	biolrep1	DAG	177.095	0.892361		2202.91	150	PC	biolrep1	PA	2243.95	0.98171
gfp	sensor	biolrep2_U2OSwt	130	234.329	201.823	1.16106		245.528	240	PC	biolrep1	DAG	243.676	1.0076		2433.4	160	PC	biolrep1	PA	2565.73	0.948423
gfp	sensor	biolrep2_U2OSwt	140	231.02	201.823	1.14467		158.265	240	PC	biolrep1	DAG	177.095	0.89367		844.982	160	PC	biolrep1	PA	884.295	0.955543
gfp	sensor	biolrep2_U2OSwt	150	230.394	201.823	1.14156		242.804	250	PC	biolrep1	DAG	243.676	0.996419		2181.15	160	PC	biolrep1	PA	2243.95	0.972013
gfp	sensor	biolrep2_U2OSwt	160	225.168	201.823	1.11567		160.448	250	PC	biolrep1	DAG	177.095	0.906002		2511.59	170	PC	biolrep1	PA	2565.73	0.9789
gfp	sensor	biolrep2_U2OSwt	170	222.756	201.823	1.10372		242.999	260	PC	biolrep1	DAG	243.676	0.997221		849.316	170	PC	biolrep1	PA	884.295	0.960444
gfp	sensor	biolrep2_U2OSwt	180	220.973	201.823	1.09488		160.718	260	PC	biolrep1	DAG	177.095	0.907522		2208.05	170	PC	biolrep1	PA	2243.95	0.984003
gfp	sensor	biolrep2_U2OSwt	190	219.868	201.823	1.08941		238.989	270	PC	biolrep1	DAG	243.676	0.980764		2406	180	PC	biolrep1	PA	2565.73	0.937745
gfp	sensor	biolrep2_U2OSwt	200	221.599	201.823	1.09799		159.277	270	PC	biolrep1	DAG	177.095	0.899388		838.396	180	PC	biolrep1	PA	884.295	0.948096
gfp	sensor	biolrep2_U2OSwt	210	220.721	201.823	1.09364		243.636	280	PC	biolrep1	DAG	243.676	0.999836		2145.52	180	PC	biolrep1	PA	2243.95	0.956138
gfp	sensor	biolrep2_U2OSwt	220	217.241	201.823	1.07639		160.167	280	PC	biolrep1	DAG	177.095	0.90441		2451.26	190	PC	biolrep1	PA	2565.73	0.955384
gfp	sensor	biolrep2_U2OSwt	230	217.36	201.823	1.07698		248.571	290	PC	biolrep1	DAG	243.676	1.02009		850.23	190	PC	biolrep1	PA	884.295	0.961478
gfp	sensor	biolrep2_U2OSwt	240	216.792	201.823	1.07417		157.466	290	PC	biolrep1	DAG	177.095	0.889162		2182.41	190	PC	biolrep1	PA	2243.95	0.972577
gfp	sensor	biolrep2_U2OSwt	250	218.331	201.823	1.08179		248.892	300	PC	biolrep1	DAG	243.676	1.0214		2511.67	200	PC	biolrep1	PA	2565.73	0.978932
gfp	sensor	biolrep2_U2OSwt	260	220.781	201.823	1.09393		156.578	300	PC	biolrep1	DAG	177.095	0.884144		858.712	200	PC	biolrep1	PA	884.295	0.971069
gfp	sensor	biolrep2_U2OSwt	270	217.021	201.823	1.0753		238.752	310	PC	biolrep1	DAG	243.676	0.97979		2203.33	200	PC	biolrep1	PA	2243.95	0.9819
gfp	sensor	biolrep2_U2OSwt	280	216.967	201.823	1.07504		157.52	310	PC	biolrep1	DAG	177.095	0.889466		2517.17	210	PC	biolrep1	PA	2565.73	0.981075
gfp	sensor	biolrep2_U2OSwt	290	217.456	201.823	1.07746		247.83	320	PC	biolrep1	DAG	243.676	1.01705		862.828	210	PC	biolrep1	PA	884.295	0.975724
gfp	sensor	biolrep2_U2OSwt	300	216.51	201.823	1.07277		155.171	320	PC	biolrep1	DAG	177.095	0.876203		2202.87	210	PC	biolrep1	PA	2243.95	0.981695
gfp	sensor	biolrep2_U2OSwt	310	217.442	201.823	1.07739		246.625	330	PC	biolrep1	DAG	243.676	1.0121		2511.33	220	PC	biolrep1	PA	2565.73	0.978799
gfp	sensor	biolrep2_U2OSwt	320	216.737	201.823	1.0739		154.291	330	PC	biolrep1	DAG	177.095	0.871231		869.087	220	PC	biolrep1	PA	884.295	0.982803
gfp	sensor	biolrep2_U2OSwt	330	218.705	201.823	1.08365		237.855	340	PC	biolrep1	DAG	243.676	0.976112		2208.02	220	PC	biolrep1	PA	2243.95	0.983987
gfp	sensor	biolrep2_U2OSwt	340	217.89	201.823	1.07961		155.708	340	PC	biolrep1	DAG	177.095	0.879232		2506.59	230	PC	biolrep1	PA	2565.73	0.976953
gfp	sensor	biolrep2_U2OSwt	0	227.357	227.357	1		119.483	0	PC	biolrep1	DAG	119.483	1		868.992	230	PC	biolrep1	PA	884.295	0.982695
gfp	sensor	biolrep2_U2OSwt	10	224.574	227.357	0.987758		409.157	0	PC	biolrep1	DAG	409.157	1		2211.36	230	PC	biolrep1	PA	2243.95	0.985479
gfp	sensor	biolrep2_U2OSwt	20	222.018	227.357	0.976516		124.153	0	PC	biolrep1	DAG	124.153	1		2514.87	240	PC	biolrep1	PA	2565.73	0.980177
gfp	sensor	biolrep2_U2OSwt	30	218.246	227.357	0.959924		119.611	10	PC	biolrep1	DAG	119.483	1.00107		868.661	240	PC	biolrep1	PA	884.295	0.98232
gfp	sensor	biolrep2_U2OSwt	40	217.613	227.357	0.957143		397.941	10	PC	biolrep1	DAG	409.157	0.972587		2234.04	240	PC	biolrep1	PA	2243.95	0.995583
gfp	sensor	biolrep2_U2OSwt	50	236.746	227.357	1.0413		121.194	10	PC	biolrep1	DAG	124.153	0.976162		2418.1	250	PC	biolrep1	PA	2565.73	0.94246
gfp	sensor	biolrep2_U2OSwt	60	246.165	227.357	1.08272		120.198	20	PC	biolrep1	DAG	119.483	1.00599		856.72	250	PC	biolrep1	PA	884.295	0.968817
gfp	sensor	biolrep2_U2OSwt	70	254.601	227.357	1.11983		379.896	20	PC	biolrep1	DAG	409.157	0.928484		2191.38	250	PC	biolrep1	PA	2243.95	0.976575
gfp	sensor	biolrep2_U2OSwt	80	257.007	227.357	1.13041		119.23	20	PC	biolrep1	DAG	124.153	0.960343		2444.21	260	PC	biolrep1	PA	2565.73	0.952637
gfp	sensor	biolrep2_U2OSwt	90	256.738	227.357	1.12923		119.937	30	PC	biolrep1	DAG	119.483	1.0038		868.079	260	PC	biolrep1	PA	884.295	0.981662
gfp	sensor	biolrep2_U2OSwt	100	255.133	227.357	1.12217		378.804	30	PC	biolrep1	DAG	409.157	0.925815		2198.37	260	PC	biolrep1	PA	2243.95	0.979687
gfp	sensor	biolrep2_U2OSwt	110	253.682	227.357	1.11579		119.053	30	PC	biolrep1	DAG	124.153	0.958924		2464.89	270	PC	biolrep1	PA	2565.73	0.960698
gfp	sensor	biolrep2_U2OSwt	120	249.283	227.357	1.09644		119.931	40	PC	biolrep1	DAG	119.483	1.00375		871.621	270	PC	biolrep1	PA	884.295	0.985667
gfp	sensor	biolrep2_U2OSwt	130	245.239	227.357	1.07865		391.714	40	PC	biolrep1	DAG	409.157	0.957368		2199.23	270	PC	biolrep1	PA	2243.95	0.98007
gfp	sensor	biolrep2_U2OSwt	140	242.483	227.357	1.06653		121.355	40	PC	biolrep1	DAG	124.153	0.977465		2458.07	280	PC	biolrep1	PA	2565.73	0.95804
gfp	sensor	biolrep2_U2OSwt	150	241.647	227.357	1.06285		117.514	50	PC	biolrep1	DAG	119.483	0.983524		870.479	280	PC	biolrep1	PA	884.295	0.984377
gfp	sensor	biolrep2_U2OSwt	160	236.768	227.357	1.04139		313.169	50	PC	biolrep1	DAG	409.157	0.7654		2189.33	280	PC	biolrep1	PA	2243.95	0.975659
gfp	sensor	biolrep2_U2OSwt	170	230.162	227.357	1.01234		125.805	50	PC	biolrep1	DAG	124.153	1.01331		2524.58	290	PC	biolrep1	PA	2565.73	0.983964
gfp	sensor	biolrep2_U2OSwt	180	228.396	227.357	1.00457		117.158	60	PC	biolrep1	DAG	119.483	0.980543		875.506	290	PC	biolrep1	PA	884.295	0.990061
gfp	sensor	biolrep2_U2OSwt	190	226.319	227.357	0.995434		311.88	60	PC	biolrep1	DAG	409.157	0.76225		2198.48	290	PC	biolrep1	PA	2243.95	0.979739
gfp	sensor	biolrep2_U2OSwt	200	226.19	227.357	0.994866		124.965	60	PC	biolrep1	DAG	124.153	1.00654		2472.2	300	PC	biolrep1	PA	2565.73	0.963549
gfp	sensor	biolrep2_U2OSwt	210	221.307	227.357	0.97339		117.576	70	PC	biolrep1	DAG	119.483	0.984042		863.682	300	PC	biolrep1	PA	884.295	0.976691
gfp	sensor	biolrep2_U2OSwt	220	221.788	227.357	0.975503		302.261	70	PC	biolrep1	DAG	409.157	0.738742		2144.52	300	PC	biolrep1	PA	2243.95	0.955692
gfp	sensor	biolrep2_U2OSwt	230	222.411	227.357	0.978245		123.785	70	PC	biolrep1	DAG	124.153	0.997038		2462.52	310	PC	biolrep1	PA	2565.73	0.959773
gfp	sensor	biolrep2_U2OSwt	240	220.138	227.357	0.968246		118.131	80	PC	biolrep1	DAG	119.483	0.988689		854.702	310	PC	biolrep1	PA	884.295	0.966535
gfp	sensor	biolrep2_U2OSwt	250	220.037	227.357	0.967802		308.939	80	PC	biolrep1	DAG	409.157	0.755061		2124.79	310	PC	biolrep1	PA	2243.95	0.946898
gfp	sensor	biolrep2_U2OSwt	260	220.208	227.357	0.968556		124.174	80	PC	biolrep1	DAG	124.153	1.00017		2578.65	320	PC	biolrep1	PA	2565.73	1.00504
gfp	sensor	biolrep2_U2OSwt	270	220.651	227.357	0.970502		117.533	90	PC	biolrep1	DAG	119.483	0.983686		874.828	320	PC	biolrep1	PA	884.295	0.989294
gfp	sensor	biolrep2_U2OSwt	280	219.723	227.357	0.966422		315.47	90	PC	biolrep1	DAG	409.157	0.771024		2195.22	320	PC	biolrep1	PA	2243.95	0.978282
gfp	sensor	biolrep2_U2OSwt	290	217.634	227.357	0.957236		124.555	90	PC	biolrep1	DAG	124.153	1.00323		2487	330	PC	biolrep1	PA	2565.73	0.969314
gfp	sensor	biolrep2_U2OSwt	300	218.021	227.357	0.958935		117.924	100	PC	biolrep1	DAG	119.483	0.986956		864.166	330	PC	biolrep1	PA	884.295	0.977238
gfp	sensor	biolrep2_U2OSwt	310	218.528	227.357	0.961165		323.089	100	PC	biolrep1	DAG	409.157	0.789646		2127.71	330	PC	biolrep1	PA	2243.95	0.948199
gfp	sensor	biolrep2_U2OSwt	320	217.805	227.357	0.957985		125.144	100	PC	biolrep1	DAG	124.153	1.00798		2491.4	340	PC	biolrep1	PA	2565.73	0.971029
gfp	sensor	biolrep2_U2OSwt	330	219.922	227.357	0.967296		118.432	110	PC	biolrep1	DAG	119.483	0.991208		863.299	340	PC	biolrep1	PA	884.295	0.976257
gfp	sensor	biolrep2_U2OSwt	340	221.849	227.357	0.975774		323.31	110	PC	biolrep1	DAG	409.157	0.790185		2119.36	340	PC	biolrep1	PA	2243.95	0.944479
gfp	sensor	biolrep2_U2OSwt	0	196.551	196.551	1		124.909	110	PC	biolrep1	DAG	124.153	1.00609		467.901	0	PC	biolrep1	PA	467.901	1
gfp	sensor	biolrep2_U2OSwt	10	192.982	196.551	0.981838		118.47	120	PC	biolrep1	DAG	119.483	0.991525		630.964	0	PC	biolrep1	PA	630.964	1
gfp	sensor	biolrep2_U2OSwt	20	190.148	196.551	0.967422		324.941	120	PC	biolrep1	DAG	409.157	0.794171		378.89	0	PC	biolrep1	PA	378.89	1
gfp	sensor	biolrep2_U2OSwt	30	187.023	196.551	0.951525		123.078	120	PC	biolrep1	DAG	124.153	0.991342		461.318	10	PC	biolrep1	PA	467.901	0.98593
gfp	sensor	biolrep2_U2OSwt	40	184.532	196.551	0.938848		118.649	130	PC	biolrep1	DAG	119.483	0.993024		611.779	10	PC	biolrep1	PA	630.964	0.969594
gfp	sensor	biolrep2_U2OSwt	50	210.716	196.551	1.07207		327.874	130	PC	biolrep1	DAG	409.157	0.80134		374.657	10	PC	biolrep1	PA	378.89	0.988829
gfp	sensor	biolrep2_U2OSwt	60	224.546	196.551	1.14243		124.001	130	PC	biolrep1	DAG	124.153	0.998778		459.86	20	PC	biolrep1	PA	467.901	0.982815
gfp	sensor	biolrep2_U2OSwt	70	233.41	196.551	1.18753		118.095	140	PC	biolrep1	DAG	119.483	0.988386		614.715	20	PC	biolrep1	PA	630.964	0.974246
gfp	sensor	biolrep2_U2OSwt	80	239.406	196.551	1.21803		323.716	140	PC	biolrep1	DAG	409.157	0.791178		375.221	20	PC	biolrep1	PA	378.89	0.990318
gfp	sensor	biolrep2_U2OSwt	90	239.068	196.551	1.21631		121.681	140	PC	biolrep1	DAG	124.153	0.98009		470.169	30	PC	biolrep1	PA	467.901	1.00485
gfp	sensor	biolrep2_U2OSwt	100	238.941	196.551	1.21567		118.862	150	PC	biolrep1	DAG	119.483	0.994807		635.079	30	PC	biolrep1	PA	630.964	1.00652
gfp	sensor	biolrep2_U2OSwt	110	236.834	196.551	1.20495		333.27	150	PC	biolrep1	DAG	409.157	0.814529		379.418	30	PC	biolrep1	PA	378.89	1.00139
gfp	sensor	biolrep2_U2OSwt	120	232.879	196.551	1.18483		123.778	150	PC	biolrep1	DAG	124.153	0.996981		464.652	40	PC	biolrep1	PA	467.901	0.993055
gfp	sensor	biolrep2_U2OSwt	130	228.298	196.551	1.16152		118.168	160	PC	biolrep1	DAG	119.483	0.989001		621.82	40	PC	biolrep1	PA	630.964	0.985507
gfp	sensor	biolrep2_U2OSwt	140	224.379	196.551	1.14158		339.097	160	PC	biolrep1	DAG	409.157	0.82877		375.617	40	PC	biolrep1	PA	378.89	0.991363
gfp	sensor	biolrep2_U2OSwt	150	221.01	196.551	1.12444		124.566	160	PC	biolrep1	DAG	124.153	1.00333		436.017	50	PC	biolrep1	PA	467.901	0.931858
gfp	sensor	biolrep2_U2OSwt	160	217.351	196.551	1.10582		118.103	170	PC	biolrep1	DAG	119.483	0.988452		571.723	50	PC	biolrep1	PA	630.964	0.90611
gfp	sensor	biolrep2_U2OSwt	170	214.154	196.551	1.08956		339.788	170	PC	biolrep1	DAG	409.157	0.83046		377.895	50	PC	biolrep1	PA	378.89	0.997375
gfp	sensor	biolrep2_U2OSwt	180	212.708	196.551	1.0822		124.346	170	PC	biolrep1	DAG	124.153	1.00155		429.594	60	PC	biolrep1	PA	467.901	0.91813
gfp	sensor	biolrep2_U2OSwt	190	211.255	196.551	1.07481		118.24	180	PC	biolrep1	DAG	119.483	0.989604		571.88	60	PC	biolrep1	PA	630.964	0.906359
gfp	sensor	biolrep2_U2OSwt	200	208.803	196.551	1.06234		341.95	180	PC	biolrep1	DAG	409.157	0.835742		375.14	60	PC	biolrep1	PA	378.89	0.990104
gfp	sensor	biolrep2_U2OSwt	210	208.847	196.551	1.06256		124.242	180	PC	biolrep1	DAG	124.153	1.00072		428.317	70	PC	biolrep1	PA	467.901	0.915401
gfp	sensor	biolrep2_U2OSwt	220	209.352	196.551	1.06513		118.392	190	PC	biolrep1	DAG	119.483	0.990871		570.811	70	PC	biolrep1	PA	630.964	0.904664
gfp	sensor	biolrep2_U2OSwt	230	209.526	196.551	1.06601		344.274	190	PC	biolrep1	DAG	409.157	0.841424		368.325	70	PC	biolrep1	PA	378.89	0.972117
gfp	sensor	biolrep2_U2OSwt	240	208.645	196.551	1.06153		125.435	190	PC	biolrep1	DAG	124.153	1.01033		423.387	80	PC	biolrep1	PA	467.901	0.904864
gfp	sensor	biolrep2_U2OSwt	250	209.43	196.551	1.06552		118.45	200	PC	biolrep1	DAG	119.483	0.991356		564.824	80	PC	biolrep1	PA	630.964	0.895177
gfp	sensor	biolrep2_U2OSwt	260	209.217	196.551	1.06444		344.782	200	PC	biolrep1	DAG	409.157	0.842663		363.553	80	PC	biolrep1	PA	378.89	0.959521
gfp	sensor	biolrep2_U2OSwt	270	208.89	196.551	1.06278		125.29	200	PC	biolrep1	DAG	124.153	1.00915		433.148	90	PC	biolrep1	PA	467.901	0.925726
gfp	sensor	biolrep2_U2OSwt	280	209.035	196.551	1.06352		118.911	210	PC	biolrep1	DAG	119.483	0.995212		579.803	90	PC	biolrep1	PA	630.964	0.918915
gfp	sensor	biolrep2_U2OSwt	290	208.79	196.551	1.06227		338.111	210	PC	biolrep1	DAG	409.157	0.826359		370.815	90	PC	biolrep1	PA	378.89	0.978688
gfp	sensor	biolrep2_U2OSwt	300	209.31	196.551	1.06491		122.691	210	PC	biolrep1	DAG	124.153	0.988227		437.085	100	PC	biolrep1	PA	467.901	0.93414
gfp	sensor	biolrep2_U2OSwt	310	210.277	196.551	1.06983		118.806	220	PC	biolrep1	DAG	119.483	0.994335		589.636	100	PC	biolrep1	PA	630.964	0.934499
gfp	sensor	biolrep2_U2OSwt	320	213.043	196.551	1.0839		344.912	220	PC	biolrep1	DAG	409.157	0.842982		374.644	100	PC	biolrep1	PA	378.89	0.988795
gfp	sensor	biolrep2_U2OSwt	330	213.059	196.551	1.08399		124.093	220	PC	biolrep1	DAG	124.153	0.999515		424.557	110	PC	biolrep1	PA	467.901	0.907364
gfp	sensor	biolrep2_U2OSwt	340	216.035	196.551	1.09913		119.167	230	PC	biolrep1	DAG	119.483	0.997356		561.313	110	PC	biolrep1	PA	630.964	0.889611
gfp	sensor	biolrep2_U2OSwt	0	195.899	195.899	1		339.305	230	PC	biolrep1	DAG	409.157	0.829278		365.362	110	PC	biolrep1	PA	378.89	0.964296
gfp	sensor	biolrep2_U2OSwt	10	193.674	195.899	0.988639		122.728	230	PC	biolrep1	DAG	124.153	0.988518		432.378	120	PC	biolrep1	PA	467.901	0.924079
gfp	sensor	biolrep2_U2OSwt	20	191.552	195.899	0.977808		118.899	240	PC	biolrep1	DAG	119.483	0.995116		580.372	120	PC	biolrep1	PA	630.964	0.919818
gfp	sensor	biolrep2_U2OSwt	30	190.519	195.899	0.972536		339.442	240	PC	biolrep1	DAG	409.157	0.829614		370.395	120	PC	biolrep1	PA	378.89	0.977579
gfp	sensor	biolrep2_U2OSwt	40	186.729	195.899	0.953186		121.882	240	PC	biolrep1	DAG	124.153	0.981708		427.961	130	PC	biolrep1	PA	467.901	0.91464
gfp	sensor	biolrep2_U2OSwt	50	217.158	195.899	1.10852		119.205	250	PC	biolrep1	DAG	119.483	0.997673		563.815	130	PC	biolrep1	PA	630.964	0.893577
gfp	sensor	biolrep2_U2OSwt	60	228.391	195.899	1.16586		344.693	250	PC	biolrep1	DAG	409.157	0.842447		366.574	130	PC	biolrep1	PA	378.89	0.967494
gfp	sensor	biolrep2_U2OSwt	70	238.438	195.899	1.21714		124.344	250	PC	biolrep1	DAG	124.153	1.00153		425.79	140	PC	biolrep1	PA	467.901	0.910001
gfp	sensor	biolrep2_U2OSwt	80	241.524	195.899	1.2329		118.818	260	PC	biolrep1	DAG	119.483	0.994438		566.844	140	PC	biolrep1	PA	630.964	0.898378
gfp	sensor	biolrep2_U2OSwt	90	245.386	195.899	1.25261		346.369	260	PC	biolrep1	DAG	409.157	0.846543		367.058	140	PC	biolrep1	PA	378.89	0.968772
gfp	sensor	biolrep2_U2OSwt	100	244.809	195.899	1.24967		123.467	260	PC	biolrep1	DAG	124.153	0.994474		432.375	150	PC	biolrep1	PA	467.901	0.924074
gfp	sensor	biolrep2_U2OSwt	110	244.395	195.899	1.24756		119.139	270	PC	biolrep1	DAG	119.483	0.997127		581.404	150	PC	biolrep1	PA	630.964	0.921454
gfp	sensor	biolrep2_U2OSwt	120	245.044	195.899	1.25087		339.754	270	PC	biolrep1	DAG	409.157	0.830375		372.218	150	PC	biolrep1	PA	378.89	0.982392
gfp	sensor	biolrep2_U2OSwt	130	242.903	195.899	1.23994		122.83	270	PC	biolrep1	DAG	124.153	0.98934		425.39	160	PC	biolrep1	PA	467.901	0.909146
gfp	sensor	biolrep2_U2OSwt	140	241.424	195.899	1.23239		119.216	280	PC	biolrep1	DAG	119.483	0.997767		565.471	160	PC	biolrep1	PA	630.964	0.896201
gfp	sensor	biolrep2_U2OSwt	150	241.146	195.899	1.23097		341.539	280	PC	biolrep1	DAG	409.157	0.834737		366.193	160	PC	biolrep1	PA	378.89	0.96649
gfp	sensor	biolrep2_U2OSwt	160	239.574	195.899	1.22294		122.943	280	PC	biolrep1	DAG	124.153	0.990257		426.913	170	PC	biolrep1	PA	467.901	0.912401
gfp	sensor	biolrep2_U2OSwt	170	240.442	195.899	1.22737		118.702	290	PC	biolrep1	DAG	119.483	0.993463		566.849	170	PC	biolrep1	PA	630.964	0.898386
gfp	sensor	biolrep2_U2OSwt	180	240.237	195.899	1.22633		349.903	290	PC	biolrep1	DAG	409.157	0.855179		366.658	170	PC	biolrep1	PA	378.89	0.967717
gfp	sensor	biolrep2_U2OSwt	190	239.071	195.899	1.22038		123.834	290	PC	biolrep1	DAG	124.153	0.997426		438.57	180	PC	biolrep1	PA	467.901	0.937313
gfp	sensor	biolrep2_U2OSwt	200	240.215	195.899	1.22621		119.152	300	PC	biolrep1	DAG	119.483	0.997232		590.161	180	PC	biolrep1	PA	630.964	0.935332
gfp	sensor	biolrep2_U2OSwt	210	239.033	195.899	1.22018		349.73	300	PC	biolrep1	DAG	409.157	0.854759		374.399	180	PC	biolrep1	PA	378.89	0.988149
gfp	sensor	biolrep2_U2OSwt	220	238.584	195.899	1.21789		124.486	300	PC	biolrep1	DAG	124.153	1.00268		435.605	190	PC	biolrep1	PA	467.901	0.930977
gfp	sensor	biolrep2_U2OSwt	230	236.647	195.899	1.208		119.321	310	PC	biolrep1	DAG	119.483	0.998649		586.836	190	PC	biolrep1	PA	630.964	0.930062
gfp	sensor	biolrep2_U2OSwt	240	235.686	195.899	1.2031		352.346	310	PC	biolrep1	DAG	409.157	0.861152		370.713	190	PC	biolrep1	PA	378.89	0.97842
gfp	sensor	biolrep2_U2OSwt	250	232.794	195.899	1.18833		125.181	310	PC	biolrep1	DAG	124.153	1.00828		436.208	200	PC	biolrep1	PA	467.901	0.932266
gfp	sensor	biolrep2_U2OSwt	260	231.073	195.899	1.17955		119.311	320	PC	biolrep1	DAG	119.483	0.99856		588.562	200	PC	biolrep1	PA	630.964	0.932798
gfp	sensor	biolrep2_U2OSwt	270	228.538	195.899	1.16661		353.57	320	PC	biolrep1	DAG	409.157	0.864142		374.33	200	PC	biolrep1	PA	378.89	0.987964
gfp	sensor	biolrep2_U2OSwt	280	228.381	195.899	1.16581		125.254	320	PC	biolrep1	DAG	124.153	1.00887		436.011	210	PC	biolrep1	PA	467.901	0.931845
gfp	sensor	biolrep2_U2OSwt	290	225.892	195.899	1.1531		119.673	330	PC	biolrep1	DAG	119.483	1.00159		592.161	210	PC	biolrep1	PA	630.964	0.938501
gfp	sensor	biolrep2_U2OSwt	300	226.868	195.899	1.15809		351.151	330	PC	biolrep1	DAG	409.157	0.858229		370.785	210	PC	biolrep1	PA	378.89	0.978609
gfp	sensor	biolrep2_U2OSwt	310	225.913	195.899	1.15321		124.52	330	PC	biolrep1	DAG	124.153	1.00295		429.358	220	PC	biolrep1	PA	467.901	0.917625
gfp	sensor	biolrep2_U2OSwt	320	223.607	195.899	1.14144		119.517	340	PC	biolrep1	DAG	119.483	1.00029		578.974	220	PC	biolrep1	PA	630.964	0.917602
gfp	sensor	biolrep2_U2OSwt	330	224.348	195.899	1.14522		346.401	340	PC	biolrep1	DAG	409.157	0.846622		367.128	220	PC	biolrep1	PA	378.89	0.968957
gfp	sensor	biolrep2_U2OSwt	340	225.402	195.899	1.1506		125.789	340	PC	biolrep1	DAG	124.153	1.01317		429.996	230	PC	biolrep1	PA	467.901	0.918989
gfp	sensor	biolrep2_U2OSwt	0	221.054	221.054	1		191.03	0	PE	biolrep1	DAG	191.03	1		580.208	230	PC	biolrep1	PA	630.964	0.919557
gfp	sensor	biolrep2_U2OSwt	10	219.821	221.054	0.994423		185.648	10	PE	biolrep1	DAG	191.03	0.971828		368.202	230	PC	biolrep1	PA	378.89	0.971791
gfp	sensor	biolrep2_U2OSwt	20	216.956	221.054	0.981461		183.212	20	PE	biolrep1	DAG	191.03	0.959073		441.283	240	PC	biolrep1	PA	467.901	0.943113
gfp	sensor	biolrep2_U2OSwt	30	215.806	221.054	0.976259		181.095	30	PE	biolrep1	DAG	191.03	0.947994		606.626	240	PC	biolrep1	PA	630.964	0.961426
gfp	sensor	biolrep2_U2OSwt	40	214.494	221.054	0.970322		178.968	40	PE	biolrep1	DAG	191.03	0.936862		378.104	240	PC	biolrep1	PA	378.89	0.997926
gfp	sensor	biolrep2_U2OSwt	50	248.744	221.054	1.12526		166.255	50	PE	biolrep1	DAG	191.03	0.87031		433.631	250	PC	biolrep1	PA	467.901	0.926757
gfp	sensor	biolrep2_U2OSwt	60	256.976	221.054	1.1625		164.547	60	PE	biolrep1	DAG	191.03	0.86137		579.652	250	PC	biolrep1	PA	630.964	0.918676
gfp	sensor	biolrep2_U2OSwt	70	263.115	221.054	1.19027		171.941	70	PE	biolrep1	DAG	191.03	0.900077		370.017	250	PC	biolrep1	PA	378.89	0.976583
gfp	sensor	biolrep2_U2OSwt	80	266.003	221.054	1.20334		171.483	80	PE	biolrep1	DAG	191.03	0.897675		443.525	260	PC	biolrep1	PA	467.901	0.947903
gfp	sensor	biolrep2_U2OSwt	90	264.346	221.054	1.19584		173.867	90	PE	biolrep1	DAG	191.03	0.910155		604.408	260	PC	biolrep1	PA	630.964	0.957912
gfp	sensor	biolrep2_U2OSwt	100	264.313	221.054	1.19569		173.825	100	PE	biolrep1	DAG	191.03	0.909938		378.752	260	PC	biolrep1	PA	378.89	0.999637
gfp	sensor	biolrep2_U2OSwt	110	260.475	221.054	1.17833		172.625	110	PE	biolrep1	DAG	191.03	0.903656		445.387	270	PC	biolrep1	PA	467.901	0.951882
gfp	sensor	biolrep2_U2OSwt	120	256.837	221.054	1.16187		174.346	120	PE	biolrep1	DAG	191.03	0.912663		615.305	270	PC	biolrep1	PA	630.964	0.975182
gfp	sensor	biolrep2_U2OSwt	130	252.049	221.054	1.14021		178.881	130	PE	biolrep1	DAG	191.03	0.936403		378.875	270	PC	biolrep1	PA	378.89	0.999961
gfp	sensor	biolrep2_U2OSwt	140	249.223	221.054	1.12743		172.265	140	PE	biolrep1	DAG	191.03	0.901769		432.939	280	PC	biolrep1	PA	467.901	0.925279
gfp	sensor	biolrep2_U2OSwt	150	244.51	221.054	1.10611		173.595	150	PE	biolrep1	DAG	191.03	0.908734		594.963	280	PC	biolrep1	PA	630.964	0.942943
gfp	sensor	biolrep2_U2OSwt	160	242.476	221.054	1.09691		174.303	160	PE	biolrep1	DAG	191.03	0.912441		371.576	280	PC	biolrep1	PA	378.89	0.980696
gfp	sensor	biolrep2_U2OSwt	170	239.298	221.054	1.08253		171.389	170	PE	biolrep1	DAG	191.03	0.897183		432.052	290	PC	biolrep1	PA	467.901	0.923384
gfp	sensor	biolrep2_U2OSwt	180	236.189	221.054	1.06847		174.078	180	PE	biolrep1	DAG	191.03	0.911261		595.983	290	PC	biolrep1	PA	630.964	0.944559
gfp	sensor	biolrep2_U2OSwt	190	232.55	221.054	1.052		174.188	190	PE	biolrep1	DAG	191.03	0.911835		369.279	290	PC	biolrep1	PA	378.89	0.974633
gfp	sensor	biolrep2_U2OSwt	200	229.201	221.054	1.03685		173.435	200	PE	biolrep1	DAG	191.03	0.907896		430.229	300	PC	biolrep1	PA	467.901	0.919488
gfp	sensor	biolrep2_U2OSwt	210	229.477	221.054	1.0381		173.115	210	PE	biolrep1	DAG	191.03	0.906219		595.295	300	PC	biolrep1	PA	630.964	0.943469
gfp	sensor	biolrep2_U2OSwt	220	227.289	221.054	1.02821		177.892	220	PE	biolrep1	DAG	191.03	0.931226		369.707	300	PC	biolrep1	PA	378.89	0.975765
gfp	sensor	biolrep2_U2OSwt	230	226.484	221.054	1.02456		175.92	230	PE	biolrep1	DAG	191.03	0.920904		441.375	310	PC	biolrep1	PA	467.901	0.943308
gfp	sensor	biolrep2_U2OSwt	240	225.308	221.054	1.01924		165.448	240	PE	biolrep1	DAG	191.03	0.866084		614.852	310	PC	biolrep1	PA	630.964	0.974464
gfp	sensor	biolrep2_U2OSwt	250	224.984	221.054	1.01778		169.739	250	PE	biolrep1	DAG	191.03	0.888547		378.198	310	PC	biolrep1	PA	378.89	0.998173
gfp	sensor	biolrep2_U2OSwt	260	224.644	221.054	1.01624		174.575	260	PE	biolrep1	DAG	191.03	0.913863		439.411	320	PC	biolrep1	PA	467.901	0.939111
gfp	sensor	biolrep2_U2OSwt	270	223.088	221.054	1.0092		179.817	270	PE	biolrep1	DAG	191.03	0.941304		609.456	320	PC	biolrep1	PA	630.964	0.965911
gfp	sensor	biolrep2_U2OSwt	280	222.524	221.054	1.00665		175.184	280	PE	biolrep1	DAG	191.03	0.917049		376.516	320	PC	biolrep1	PA	378.89	0.993736
gfp	sensor	biolrep2_U2OSwt	290	223.593	221.054	1.01149		180.944	290	PE	biolrep1	DAG	191.03	0.947204		431.681	330	PC	biolrep1	PA	467.901	0.922589
gfp	sensor	biolrep2_U2OSwt	300	223.146	221.054	1.00946		174.548	300	PE	biolrep1	DAG	191.03	0.913722		591.65	330	PC	biolrep1	PA	630.964	0.937691
gfp	sensor	biolrep2_U2OSwt	310	225.469	221.054	1.01997		174.468	310	PE	biolrep1	DAG	191.03	0.9133		372.053	330	PC	biolrep1	PA	378.89	0.981957
gfp	sensor	biolrep2_U2OSwt	320	227.895	221.054	1.03095		170.579	320	PE	biolrep1	DAG	191.03	0.892943		440.099	340	PC	biolrep1	PA	467.901	0.940581
gfp	sensor	biolrep2_U2OSwt	330	229.777	221.054	1.03946		173.016	330	PE	biolrep1	DAG	191.03	0.9057		610.655	340	PC	biolrep1	PA	630.964	0.967812
gfp	sensor	biolrep2_U2OSwt	340	231.664	221.054	1.048		175.002	340	PE	biolrep1	DAG	191.03	0.916099		379.277	340	PC	biolrep1	PA	378.89	1.00102
gfp	sensor	biolrep2_U2OSwt	0	144.924	144.924	1		256.253	0	PE	biolrep1	DAG	256.253	1		298.962	0	PC	biolrep1	PA	298.962	1
gfp	sensor	biolrep2_U2OSwt	10	145.207	144.924	1.00195		392.351	0	PE	biolrep1	DAG	392.351	1		2786.19	0	PC	biolrep1	PA	2786.19	1
gfp	sensor	biolrep2_U2OSwt	20	145.173	144.924	1.00172		152.522	0	PE	biolrep1	DAG	152.522	1		297.407	10	PC	biolrep1	PA	298.962	0.9948
gfp	sensor	biolrep2_U2OSwt	30	144.966	144.924	1.00029		261.576	10	PE	biolrep1	DAG	256.253	1.02077		2810.35	10	PC	biolrep1	PA	2786.19	1.00867
gfp	sensor	biolrep2_U2OSwt	40	144.982	144.924	1.0004		383.513	10	PE	biolrep1	DAG	392.351	0.977472		296.889	20	PC	biolrep1	PA	298.962	0.993066
gfp	sensor	biolrep2_U2OSwt	50	146.912	144.924	1.01372		149.807	10	PE	biolrep1	DAG	152.522	0.982197		2894.79	20	PC	biolrep1	PA	2786.19	1.03898
gfp	sensor	biolrep2_U2OSwt	60	146.495	144.924	1.01084		266.477	20	PE	biolrep1	DAG	256.253	1.0399		296.875	30	PC	biolrep1	PA	298.962	0.99302
gfp	sensor	biolrep2_U2OSwt	70	146.404	144.924	1.01021		390.325	20	PE	biolrep1	DAG	392.351	0.994834		2795.1	30	PC	biolrep1	PA	2786.19	1.0032
gfp	sensor	biolrep2_U2OSwt	80	146.212	144.924	1.00889		149.556	20	PE	biolrep1	DAG	152.522	0.980552		296.812	40	PC	biolrep1	PA	298.962	0.992808
gfp	sensor	biolrep2_U2OSwt	90	146.067	144.924	1.00788		258.824	30	PE	biolrep1	DAG	256.253	1.01003		2815.37	40	PC	biolrep1	PA	2786.19	1.01047
gfp	sensor	biolrep2_U2OSwt	100	145.951	144.924	1.00708		396.597	30	PE	biolrep1	DAG	392.351	1.01082		267.231	50	PC	biolrep1	PA	298.962	0.893861
gfp	sensor	biolrep2_U2OSwt	110	146.039	144.924	1.00769		151.779	30	PE	biolrep1	DAG	152.522	0.995125		2618.55	50	PC	biolrep1	PA	2786.19	0.93983
gfp	sensor	biolrep2_U2OSwt	120	145.849	144.924	1.00638		260.502	40	PE	biolrep1	DAG	256.253	1.01658		260.686	60	PC	biolrep1	PA	298.962	0.871969
gfp	sensor	biolrep2_U2OSwt	130	145.931	144.924	1.00694		401.055	40	PE	biolrep1	DAG	392.351	1.02218		2556.19	60	PC	biolrep1	PA	2786.19	0.917448
gfp	sensor	biolrep2_U2OSwt	140	145.834	144.924	1.00628		151.772	40	PE	biolrep1	DAG	152.522	0.995081		257.275	70	PC	biolrep1	PA	298.962	0.860561
gfp	sensor	biolrep2_U2OSwt	150	146.209	144.924	1.00886		256.793	50	PE	biolrep1	DAG	256.253	1.00211		2651.12	70	PC	biolrep1	PA	2786.19	0.95152
gfp	sensor	biolrep2_U2OSwt	160	146.364	144.924	1.00993		326.358	50	PE	biolrep1	DAG	392.351	0.8318		253.887	80	PC	biolrep1	PA	298.962	0.84923
gfp	sensor	biolrep2_U2OSwt	170	145.975	144.924	1.00725		172.913	50	PE	biolrep1	DAG	152.522	1.13369		2637.96	80	PC	biolrep1	PA	2786.19	0.946796
gfp	sensor	biolrep2_U2OSwt	180	146.565	144.924	1.01132		262.75	60	PE	biolrep1	DAG	256.253	1.02535		256.846	90	PC	biolrep1	PA	298.962	0.859124
gfp	sensor	biolrep2_U2OSwt	190	146.25	144.924	1.00915		323.293	60	PE	biolrep1	DAG	392.351	0.823987		2616.38	90	PC	biolrep1	PA	2786.19	0.939053
gfp	sensor	biolrep2_U2OSwt	200	146.571	144.924	1.01136		170.538	60	PE	biolrep1	DAG	152.522	1.11812		259.108	100	PC	biolrep1	PA	298.962	0.86669
gfp	sensor	biolrep2_U2OSwt	210	146.776	144.924	1.01278		258.727	70	PE	biolrep1	DAG	256.253	1.00965		2706.32	100	PC	biolrep1	PA	2786.19	0.971334
gfp	sensor	biolrep2_U2OSwt	220	146.848	144.924	1.01327		332.166	70	PE	biolrep1	DAG	392.351	0.846602		262.094	110	PC	biolrep1	PA	298.962	0.876679
gfp	sensor	biolrep2_U2OSwt	230	146.806	144.924	1.01299		174.252	70	PE	biolrep1	DAG	152.522	1.14247		2627.79	110	PC	biolrep1	PA	2786.19	0.943146
gfp	sensor	biolrep2_U2OSwt	240	147.235	144.924	1.01594		258.256	80	PE	biolrep1	DAG	256.253	1.00781		263.316	120	PC	biolrep1	PA	298.962	0.880769
gfp	sensor	biolrep2_U2OSwt	250	147.208	144.924	1.01576		326.054	80	PE	biolrep1	DAG	392.351	0.831024		2627	120	PC	biolrep1	PA	2786.19	0.942864
gfp	sensor	biolrep2_U2OSwt	260	147.161	144.924	1.01544		172.647	80	PE	biolrep1	DAG	152.522	1.13195		262.606	130	PC	biolrep1	PA	298.962	0.878393
gfp	sensor	biolrep2_U2OSwt	270	146.955	144.924	1.01401		264.948	90	PE	biolrep1	DAG	256.253	1.03393		2686.42	130	PC	biolrep1	PA	2786.19	0.964192
gfp	sensor	biolrep2_U2OSwt	280	146.632	144.924	1.01178		321.365	90	PE	biolrep1	DAG	392.351	0.819074		264.555	140	PC	biolrep1	PA	298.962	0.884912
gfp	sensor	biolrep2_U2OSwt	290	146.574	144.924	1.01138		171.77	90	PE	biolrep1	DAG	152.522	1.1262		2718.47	140	PC	biolrep1	PA	2786.19	0.975692
gfp	sensor	biolrep2_U2OSwt	300	146.373	144.924	1.01		258.361	100	PE	biolrep1	DAG	256.253	1.00822		268.708	150	PC	biolrep1	PA	298.962	0.898803
gfp	sensor	biolrep2_U2OSwt	310	146.33	144.924	1.0097		312.018	100	PE	biolrep1	DAG	392.351	0.79525		2760.58	150	PC	biolrep1	PA	2786.19	0.990808
gfp	sensor	biolrep2_U2OSwt	320	146.432	144.924	1.0104		169.643	100	PE	biolrep1	DAG	152.522	1.11225		270.414	160	PC	biolrep1	PA	298.962	0.904509
gfp	sensor	biolrep2_U2OSwt	330	146.656	144.924	1.01195		252.612	110	PE	biolrep1	DAG	256.253	0.985789		2750.69	160	PC	biolrep1	PA	2786.19	0.987258
gfp	sensor	biolrep2_U2OSwt	340	146.587	144.924	1.01147		316.361	110	PE	biolrep1	DAG	392.351	0.80632		270.044	170	PC	biolrep1	PA	298.962	0.903272
gfp	sensor	biolrep2_U2OSwt	0	148.584	148.584	1		172.448	110	PE	biolrep1	DAG	152.522	1.13064		2703.79	170	PC	biolrep1	PA	2786.19	0.970424
gfp	sensor	biolrep2_U2OSwt	10	148.242	148.584	0.997703		258.683	120	PE	biolrep1	DAG	256.253	1.00948		272.585	180	PC	biolrep1	PA	298.962	0.911771
gfp	sensor	biolrep2_U2OSwt	20	148.169	148.584	0.997207		309.565	120	PE	biolrep1	DAG	392.351	0.789		2664.84	180	PC	biolrep1	PA	2786.19	0.956446
[truncated: 15,563 more rows]

## Sheet: ED5
LDL (EEA1)	sum_norm was plotted in %			Transferrin (EEA1)	sum_norm was plotted in %			LDL (Rab7)	sum_norm was plotted in %			Transferrin (Rab7)	sum_norm was plotted in %				LDL (Rab11)	sum_norm was plotted in %		Transferrin (Rab11)	sum_norm was plotted in %				sum_norm = sum/sum_whole; sum: total fluoresence over EEA1 mask, sum_whole: total fluoresnce of whole cell
well_ID	sum	sum_whole	sum_norm	well_ID	sum	sum_whole	sum_norm	well_ID	sum	sum_whole	sum_norm	well_ID	sum	sum_whole	sum_norm	well_ID	sum	sum_whole	sum_norm	well_ID	sum	sum_whole	sum_norm
B9	2331291	2440612	0.955208	B8	10309410	18463805	0.558358	B9	5676	2440612	0.00232565	B7	1077665	7835034	0.137544	B10	15690	8218586	0.00190909	B8	1382645	18463805	0.0748841		sum norm of the dataframe was plotted
B9	2457408	4708083	0.521955	B8	13204166	23299668	0.56671	B9	287358	4708083	0.061035	B7	1869902	11361950	0.164576	B10	16559	9305915	0.00177941	B8	2408573	23299668	0.103374
B9	2034386	2907196	0.699776	B8	13157157	25972544	0.506579	B9	139589	2907196	0.048015	B7	534562	9885164	0.0540772	B10	157703	8889862	0.0177396	B8	2243703	25972544	0.0863875		the well_ID can be translated accordingly:
B9	1849599	3463081	0.534091	B8	11543817	28039211	0.411703	B9	624963	3463081	0.180464	B7	1254281	10337760	0.12133	B10	98109	10414943	0.00942002	B8	4467069	28039211	0.159315
B9	6598784	7920719	0.833104	B8	11178132	30265885	0.369331	B9	336590	7920719	0.0424949	B7	1313800	7723341	0.170108	B10	573702	12177438	0.0471119	B8	5158175	30265885	0.170429		7 or 8 - transferrin loading
B9	6297261	9046351	0.696111	B8	13375027	32949412	0.405926	B9	1183932	9046351	0.130874	B7	907925	12582111	0.07216	B10	524179	15097500	0.0347196	B8	6585403	32949412	0.199864		9 or 10 - LDL loading
B9	6547747	10279942	0.636944	B8	16582284	43617205	0.380178	B9	1842594	10279942	0.179242	B7	758136	11755441	0.0644923	B10	730679	17678534	0.0413314	B8	8043720	43617205	0.184416		B - timepoint 4min + 0min (transferrin) and 10min + 0min (LDL)
B9	5515305	11389377	0.48425	B8	23680530	53485476	0.442747	B9	2924870	11389377	0.256807	B7	1465921	15271051	0.0959935	B10	872003	21815447	0.0399718	B8	6886462	53485476	0.128754		C - timepoint 4min + 5min (transferrin) and 10min + 5min (LDL)
B9	6846492	8767809	0.780867	B8	6429380	9846960	0.65293	B9	223501	8767809	0.0254911	B7	441347	14945227	0.029531	B10	155862	5706715	0.027312	B8	1144921	9846960	0.116272		D - timepoint 4min + 10min (transferrin) and 10min + 10min (LDL)
B9	2890358	4184917	0.690661	B8	8217811	18094556	0.454159	B9	515294	4184917	0.123131	B7	1857414	18022202	0.103063	B10	602998	13663649	0.0441315	B8	2648392	18094556	0.146364		E - timepoint 4min + 15min (transferrin) and 10min + 15min (LDL)
B9	1433104	11525804	0.124339	B8	8332701	24690836	0.337482	B9	6038620	11525804	0.523922	B7	1126069	23473295	0.0479723	B10	231099	13751265	0.0168057	B8	3455442	24690836	0.139948		F - timepoint 4min + 20min (transferrin) and 10min + 20min (LDL)
B9	2042452	3791182	0.538738	B8	10550538	24405138	0.432308	B9	899517	3791182	0.237266	B7	1739925	32230571	0.0539837	B10	362729	15538953	0.0233432	B8	3143711	24405138	0.128813		G - timepoint 4min + 30min (transferrin) and 10min + 30min (LDL)
B9	3867741	5697945	0.678796	B8	10737364	21974872	0.48862	B9	431726	5697945	0.0757687	B7	2236047	24748947	0.0903492	B10	406187	13962440	0.0290914	B8	2084308	21974872	0.0948496
B9	3859304	7999038	0.482471	B8	12360587	28219871	0.43801	B9	1655176	7999038	0.206922	B7	3625064	30419910	0.119167	B10	343993	16455901	0.0209039	B8	2297039	28219871	0.0813979
B9	5669193	9229028	0.614278	B8	15733770	41027892	0.38349	B9	1916045	9229028	0.207611	B7	3392379	33475941	0.101338	B10	752679	21994204	0.0342217	B8	4221643	41027892	0.102897
B9	4432060	6645409	0.666936	B8	21425400	53239321	0.402436	B9	1282125	6645409	0.192934	B7	2782283	32518187	0.0855608	B10	1891016	29995096	0.0630442	B8	5290562	53239321	0.0993732
B9	3972379	7894699	0.50317	B8	5464949	12540889	0.43577	B9	717914	7894699	0.0909362	B7	1637087	21577090	0.0758715	B10	3623932	12612841	0.287321	B8	319914	12540889	0.0255097
B9	2715258	5324502	0.509955	B8	8319032	14479060	0.574556	B9	745252	5324502	0.139967	B7	1849221	29545454	0.062589	B10	1099111	13788598	0.0797116	B8	2487559	14479060	0.171804
B9	3912107	6235417	0.627401	B8	10226212	16560716	0.617498	B9	850273	6235417	0.136362	B7	2481976	27215888	0.0911958	B10	1095206	13082738	0.0837138	B8	1233581	16560716	0.0744884
B9	5685114	8218937	0.691709	B8	11471554	17495983	0.655668	B9	1048347	8218937	0.127553	B7	2880532	34438065	0.0836438	B10	410841	13541156	0.0303402	B8	2801731	17495983	0.160136
B9	11334400	14130521	0.802122	B8	11587579	21975798	0.527288	B9	672346	14130521	0.0475811	B7	883368	30620975	0.0288485	B10	1259480	19797734	0.0636174	B8	3470560	21975798	0.157926
B9	12497854	15905059	0.785779	B8	13205265	31626458	0.417539	B9	1033127	15905059	0.0649559	B7	3961648	30787675	0.128676	B10	872612	22766918	0.0383281	B8	4960608	31626458	0.15685
B9	20188954	24063402	0.83899	B8	15084067	48500384	0.311009	B9	898506	24063402	0.0373391	B7	3644726	30146697	0.1209	B10	1077493	27633662	0.038992	B8	8492095	48500384	0.175093
B9	15102691	20973308	0.720091	B8	18418327	69037982	0.266785	B9	1557681	20973308	0.0742697	B7	3742430	37413296	0.100029	B10	1473717	38703069	0.0380775	B8	12663232	69037982	0.183424
B9	4225086	7212137	0.58583	B8	10819234	27285270	0.396523	B9	562035	7212137	0.0779291	B7	3523917	20731778	0.169977	B10	46895	6997463	0.00670171	B8	3113418	27285270	0.114106
B9	6514430	7516813	0.866648	B8	10178049	39053303	0.260619	B9	316606	7516813	0.0421197	B7	6726413	28977654	0.232124	B10	1252683	12226237	0.102459	B8	5076892	39053303	0.129999
B9	6979465	7118979	0.980403	B8	11331671	41216673	0.274929	B9	38723	7118979	0.0054394	B7	4001925	32012768	0.12501	B10	3271288	17791568	0.183867	B8	5112135	41216673	0.124031
B9	8243300	11120870	0.741246	B8	12107109	35414080	0.341873	B9	776719	11120870	0.0698434	B7	663698	17228361	0.0385236	B10	3954034	20513282	0.192755	B8	3810551	35414080	0.1076
B9	11754638	15420972	0.76225	B8	13642024	36337449	0.375426	B9	691460	15420972	0.0448389	B7	4682565	19377753	0.241646	B10	3185089	23514521	0.135452	B8	5407557	36337449	0.148815
B9	17312468	21848450	0.792389	B8	14500301	42652232	0.339966	B9	854419	21848450	0.0391066	B7	697703	24149980	0.0288904	B10	1081157	24510879	0.0441093	B8	6022740	42652232	0.141206
B9	14360314	17555098	0.818014	B8	16891062	56254099	0.300264	B9	1387023	17555098	0.0790097	B7	1479414	44740848	0.0330663	B10	1697236	24697331	0.0687214	B8	6577436	56254099	0.116924
B9	13425143	21732452	0.617746	B8	20266964	71624206	0.282962	B9	2874388	21732452	0.132262	B7	3489300	31044976	0.112395	B10	4860154	32779631	0.148268	B8	9683690	71624206	0.135201
B9	1535291	4273203	0.359283	B8	3065578	8529239	0.35942	B9	544187	4273203	0.127349	B7	1201328	24579885	0.0488744	B10	463198	15369371	0.0301377	B8	902747	8529239	0.105841
B9	750692	2982976	0.251659	B8	6469779	12543936	0.515769	B9	1504058	2982976	0.504214	B7	1960436	31935322	0.0613877	B10	695763	20237095	0.0343806	B8	1081085	12543936	0.0861839
B9	784790	2678202	0.293029	B8	6629108	13011993	0.509461	B9	1030296	2678202	0.384697	B7	3747995	19730454	0.18996	B10	996499	22057439	0.0451775	B8	714670	13011993	0.0549239
B9	1181984	2753898	0.429204	B8	9299381	15161683	0.613348	B9	867296	2753898	0.314934	B7	3540239	39257223	0.0901806	B10	1382771	18162421	0.0761336	B8	1669764	15161683	0.110131
B9	4783588	6306703	0.758493	B8	15440478	24509562	0.629978	B9	771737	6306703	0.122368	B7	1960911	35731184	0.0548795	B10	1388487	19713118	0.0704347	B8	2318223	24509562	0.0945844
B9	5181061	6428698	0.805927	B8	18296692	33476873	0.546547	B9	767648	6428698	0.11941	B7	4080870	41508520	0.098314	B10	2416279	27487963	0.0879032	B8	2117234	33476873	0.0632447
B9	4345549	7190160	0.604374	B8	21416663	43870697	0.488177	B9	1696556	7190160	0.235955	B7	3005043	30349836	0.0990135	B10	2348364	26096163	0.0899889	B8	4908569	43870697	0.111887
B9	6662068	11398324	0.584478	B8	29438991	54800047	0.537207	B9	1947009	11398324	0.170815	B7	3966422	24235595	0.163661	B10	1266477	29183485	0.043397	B8	6766860	54800047	0.123483
B9	5275307	7253207	0.727307	B8	8070104	17340681	0.465386	B9	1100469	7253207	0.151722	B7	815788	14368518	0.0567761	B10	193687	9608710	0.0201574	B8	992573	17340681	0.0572396
B9	4570573	6254548	0.73076	B8	12926312	23757755	0.544088	B9	1366880	6254548	0.218542	B7	5950906	24898033	0.239011	B10	119004	12545403	0.00948587	B8	1617640	23757755	0.0680889
B9	6106429	7861585	0.776743	B8	12420115	30711821	0.404408	B9	742379	7861585	0.0944312	B7	4844959	24501410	0.197742	B10	370070	19625711	0.0188564	B8	3532271	30711821	0.115013
B9	11941435	13598210	0.878162	B8	11823410	33252143	0.355568	B9	251355	13598210	0.0184844	B7	1974058	21016753	0.0939278	B10	630924	24219418	0.0260503	B8	3903178	33252143	0.117381
B9	10383293	11656170	0.890798	B8	14218734	36790341	0.38648	B9	471937	11656170	0.0404882	B7	3423742	25629278	0.133587	B10	896217	23916664	0.0374725	B8	3345772	36790341	0.0909416
B9	11777791	13256400	0.888461	B8	19093538	44307488	0.430933	B9	722609	13256400	0.0545102	B7	3317375	31645183	0.10483	B10	1995652	29275881	0.0681671	B8	4553956	44307488	0.102781
B9	10926989	14203038	0.769342	B8	22973312	58038432	0.395829	B9	1204246	14203038	0.0847879	B7	4686426	41041198	0.114188	B10	1631643	30258047	0.0539243	B8	7177172	58038432	0.123662
B9	13124373	17492533	0.750284	B8	24664272	65655011	0.375665	B9	999316	17492533	0.0571281	B7	4217009	28340981	0.148795	B10	1946077	36807287	0.0528721	B8	7961142	65655011	0.121257
C9	9525462	15840651	0.60133	C8	2362980	2745996	0.860518	C9	599144	15840651	0.0378232	C7	939051	13963622	0.0672498	C10	31577	13834719	0.00228245	C8	33572	2745996	0.0122258
C9	10824504	16518204	0.655308	C8	4285774	5905214	0.725761	C9	999744	16518204	0.0605238	C7	775039	10661006	0.0726985	C10	33279	15945510	0.00208705	C8	862518	5905214	0.14606
C9	14632777	20342597	0.719317	C8	5376139	9167477	0.586436	C9	743627	20342597	0.0365552	C7	1628158	10108771	0.161064	C10	238701	19826746	0.0120393	C8	1110559	9167477	0.121141
C9	20662280	24768657	0.834211	C8	6408157	12970217	0.494067	C9	833545	24768657	0.0336532	C7	1621075	16650455	0.0973592	C10	695257	25169881	0.0276226	C8	2111540	12970217	0.162799
C9	15887186	26041085	0.610082	C8	6754165	16480576	0.409826	C9	2348110	26041085	0.0901694	C7	1023004	17807249	0.0574487	C10	872097	26699440	0.0326635	C8	3049955	16480576	0.185064
C9	16972252	23601745	0.71911	C8	8303159	21663534	0.383278	C9	2554491	23601745	0.108233	C7	1731969	21370979	0.081043	C10	907705	40763844	0.0222674	C8	4188522	21663534	0.193344
C9	18246003	23497171	0.776519	C8	11663260	30578025	0.381426	C9	2419898	23497171	0.102987	C7	750193	17286420	0.0433978	C10	716166	41293988	0.0173431	C8	5597522	30578025	0.183057
C9	26452836	30619212	0.863929	C8	15827521	46502386	0.340359	C9	1271552	30619212	0.0415279	C7	844789	21922986	0.0385344	C10	1112805	35706623	0.0311652	C8	9167919	46502386	0.197149
C9	11953265	16397194	0.728982	C8	11032006	25292897	0.43617	C9	364402	16397194	0.0222234	C7	316164	7943578	0.0398012	C10	175765	14151539	0.0124202	C8	7751109	25292897	0.306454
C9	12644437	17572201	0.71957	C8	11213431	28227204	0.397256	C9	748220	17572201	0.0425798	C7	241031	15382783	0.0156689	C10	10273	16474954	0.000623553	C8	6332101	28227204	0.224326
C9	11056105	15299620	0.722639	C8	10923743	29082181	0.375616	C9	1200851	15299620	0.0784889	C7	1611732	12069041	0.133543	C10	187825	18694725	0.010047	C8	7236309	29082181	0.248823
C9	9241748	18629042	0.496094	C8	10263283	26465274	0.387802	C9	2103540	18629042	0.112917	C7	1954425	13428246	0.145546	C10	66607	20422549	0.00326144	C8	7537280	26465274	0.284799
C9	15707834	16552236	0.948986	C8	12181302	27205667	0.447749	C9	371462	16552236	0.0224418	C7	409755	16416445	0.02496	C10	367722	25411063	0.0144709	C8	7878212	27205667	0.28958
C9	15505374	17757387	0.873179	C8	14465155	33164317	0.436166	C9	842701	17757387	0.0474564	C7	992160	17701964	0.056048	C10	995574	34063307	0.0292272	C8	9596149	33164317	0.289352
C9	23018071	29737674	0.774037	C8	17461997	46913015	0.372221	C9	1905506	29737674	0.0640772	C7	831463	13852809	0.0600213	C10	1330359	43998711	0.0302363	C8	13651217	46913015	0.29099
C9	22059271	27271294	0.808882	C8	18645157	64178484	0.29052	C9	1813094	27271294	0.0664836	C7	189893	12034675	0.0157788	C10	1743076	67771189	0.02572	C8	14249926	64178484	0.222036
C9	23628301	28383497	0.832466	C8	12560571	32729661	0.383767	C9	1234197	28383497	0.0434829	C7	1670592	14159388	0.117985	C10	10508	21847538	0.00048097	C8	8380348	32729661	0.256048
C9	23969073	28219859	0.849369	C8	13802894	31588114	0.436965	C9	1573446	28219859	0.0557567	C7	1073978	16706675	0.0642844	C10	60599	24300017	0.00249378	C8	8383280	31588114	0.265393
C9	22531651	33059946	0.681539	C8	11659105	33184869	0.351338	C9	2467586	33059946	0.0746397	C7	680356	20184987	0.033706	C10	1873709	23761073	0.0788562	C8	6972735	33184869	0.210118
C9	21917606	24546095	0.892916	C8	12935813	34812953	0.37158	C9	1668614	24546095	0.0679788	C7	1023558	19833831	0.0516067	C10	6003035	36498224	0.164475	C8	8111736	34812953	0.233009
C9	15130786	23917667	0.63262	C8	14054319	43833026	0.320633	C9	2766880	23917667	0.115684	C7	1807748	22931714	0.0788318	C10	1043750	30570086	0.0341429	C8	9969001	43833026	0.227431
C9	15881818	27458440	0.578395	C8	16238966	51838761	0.313259	C9	4712264	27458440	0.171614	C7	1374569	14984965	0.0917299	C10	684637	31301772	0.0218721	C8	13559729	51838761	0.261575
C9	22476027	32456473	0.692498	C8	17131361	63361719	0.270374	C9	5181673	32456473	0.15965	C7	1908508	15606529	0.122289	C10	2455181	38842970	0.0632079	C8	14918604	63361719	0.235451
C9	33717216	34956262	0.964554	C8	22352928	78462127	0.284888	C9	949171	34956262	0.0271531	C7	1302867	25434840	0.0512237	C10	3395169	49523994	0.068556	C8	21058739	78462127	0.268394
C9	21379350	22903186	0.933466	C8	6768678	10511213	0.643948	C9	69020	22903186	0.00301355	C7	67212	6729627	0.00998748	C10	35262	17006878	0.0020734	C8	1182712	10511213	0.112519
C9	15853374	19514531	0.812388	C8	7474896	11479731	0.651139	C9	411661	19514531	0.0210951	C7	474785	11658542	0.0407242	C10	116416	21679174	0.00536995	C8	1991200	11479731	0.173454
C9	11928792	15130934	0.788371	C8	7148625	11536456	0.619655	C9	1292163	15130934	0.0853988	C7	274526	8539094	0.0321493	C10	1216118	24743004	0.04915	C8	2281827	11536456	0.197793
C9	25141009	32454716	0.774649	C8	9996924	14125206	0.707737	C9	1014798	32454716	0.0312681	C7	1714940	13650773	0.12563	C10	271077	25333467	0.0107004	C8	2907232	14125206	0.205819
C9	11708734	16642231	0.703556	C8	14690180	25640225	0.572935	C9	2050766	16642231	0.123227	C7	1045033	13482593	0.0775098	C10	761992	31039950	0.0245488	C8	4671158	25640225	0.182181
C9	19767794	22968251	0.860657	C8	15409089	39013016	0.394973	C9	1768605	22968251	0.0770022	C7	990346	14426840	0.0686461	C10	1367536	38415375	0.0355987	C8	5975764	39013016	0.153174
C9	26152963	35339363	0.740052	C8	17077678	52732657	0.323854	C9	3191207	35339363	0.0903018	C7	3947492	16208353	0.243547	C10	1891527	44288505	0.0427092	C8	7856980	52732657	0.148996
C9	20742876	39389804	0.526605	C8	18721466	67160440	0.278757	C9	6501419	39389804	0.165053	C7	1492917	23651348	0.0631219	C10	2822125	66674690	0.0423268	C8	11078874	67160440	0.164961
C9	6132235	7529539	0.814424	C8	2273217	3163970	0.71847	C9	786474	7529539	0.104452	C7	316061	8325673	0.0379622	C10	6926	13697059	0.000505656	C8	890753	3163970	0.28153
C9	12006960	12748980	0.941798	C8	3336416	4261412	0.782937	C9	115998	12748980	0.00909861	C7	832666	11895220	0.0700001	C10	20257	20342788	0.000995783	C8	806183	4261412	0.189182
C9	8042431	10523795	0.764214	C8	2900091	3977911	0.729049	C9	480330	10523795	0.0456423	C7	1244255	11071685	0.112382	C10	35599	22513216	0.00158125	C8	756201	3977911	0.1901
C9	4995693	7362498	0.678532	C8	3369535	5191533	0.649044	C9	938095	7362498	0.127415	C7	890732	16532975	0.0538761	C10	315886	28692258	0.0110095	C8	807308	5191533	0.155505
C9	2471788	7275895	0.339723	C8	7295867	11820431	0.617225	C9	2940209	7275895	0.404103	C7	2061395	13505306	0.152636	C10	390165	31083665	0.0125521	C8	2049878	11820431	0.173418
C9	5819874	12989886	0.448031	C8	13424135	20320676	0.660615	C9	3213675	12989886	0.247398	C7	2117827	18206408	0.116323	C10	906415	38244302	0.0237007	C8	2693201	20320676	0.132535
C9	14880002	21395009	0.695489	C8	15908625	32007924	0.497021	C9	2669142	21395009	0.124755	C7	484312	23452089	0.0206511	C10	1125787	49365852	0.022805	C8	4535724	32007924	0.141706
C9	8333950	19933136	0.418095	C8	19867347	42650521	0.465817	C9	9258704	19933136	0.464488	C7	1517428	23908885	0.0634671	C10	1689515	60307797	0.0280149	C8	4620728	42650521	0.108339
C9	8399831	9930522	0.84586	C8	9334832	13475682	0.692717	C9	131304	9930522	0.0132223	C7	298799	6231756	0.0479478	C10	185272	14838705	0.0124857	C8	537187	13475682	0.0398634
C9	10372276	12614089	0.822277	C8	8940316	15694054	0.569663	C9	568012	12614089	0.04503	C7	679845	8190545	0.0830036	C10	147176	22795352	0.0064564	C8	1080002	15694054	0.068816
C9	6672628	17288527	0.385957	C8	8713536	14672203	0.593881	C9	2933874	17288527	0.169701	C7	297197	10601826	0.0280326	C10	167643	27029673	0.00620218	C8	1925130	14672203	0.131209
C9	7214066	14320183	0.503769	C8	9778842	16918089	0.578011	C9	1760990	14320183	0.122973	C7	1538497	10952828	0.140466	C10	304845	28041385	0.0108713	C8	3164268	16918089	0.187035
C9	5978241	14889253	0.401514	C8	11056881	18435477	0.599761	C9	2172923	14889253	0.145939	C7	1784522	8500309	0.209936	C10	641653	37795072	0.0169772	C8	3502064	18435477	0.189963
C9	4319639	9276399	0.465659	C8	12210670	25053947	0.487375	C9	2468654	9276399	0.266122	C7	555847	11492306	0.0483669	C10	1786608	55837864	0.0319964	C8	6618947	25053947	0.264188
C9	21961145	26411237	0.831508	C8	17735114	38764879	0.457505	C9	331483	26411237	0.0125508	C7	1319483	14356776	0.0919066	C10	2726161	67213548	0.0405597	C8	8400941	38764879	0.216715
C9	22369989	35181435	0.635846	C8	23197355	55324951	0.419293	C9	2238724	35181435	0.0636337	C7	1046317	16075718	0.0650868	C10	2737531	77328386	0.0354014	C8	8212721	55324951	0.148445
D9	9226295	16527759	0.55823	D8	3993703	13679203	0.291954	D9	1884160	16527759	0.114	D7	1344048	4145156	0.324245	D10	298583	13831738	0.0215868	D8	4136955	13679203	0.302427
D9	9467423	16683800	0.567462	D8	5521721	16343563	0.337853	D9	1446784	16683800	0.0867179	D7	368106	6237055	0.0590192	D10	128135	17002386	0.0075363	D8	4582891	16343563	0.28041
D9	13661275	22292154	0.612829	D8	5749698	14624828	0.393146	D9	1528851	22292154	0.0685825	D7	187324	5898248	0.0317593	D10	719598	23904646	0.0301029	D8	4223482	14624828	0.288788
D9	24048475	28730027	0.83705	D8	6653204	16606650	0.400635	D9	1667581	28730027	0.0580431	D7	646244	6215080	0.10398	D10	630304	27957944	0.0225447	D8	5088606	16606650	0.30642
D9	34842252	41718230	0.83518	D8	8710048	23330373	0.373335	D9	2016314	41718230	0.0483317	D7	1668165	7830314	0.213039	D10	849682	31441962	0.0270238	D8	7686213	23330373	0.329451
D9	29737951	31593045	0.941282	D8	9308751	28642187	0.325001	D9	926435	31593045	0.029324	D7	1156722	11651874	0.0992735	D10	1329676	42994111	0.0309269	D8	7493991	28642187	0.261642
D9	23698575	32944293	0.719353	D8	12605577	38481324	0.327576	D9	2455439	32944293	0.0745331	D7	1051230	19433737	0.054093	D10	1606587	54828091	0.0293023	D8	12083780	38481324	0.314017
D9	24166571	41585969	0.581123	D8	13557511	47681924	0.284332	D9	8179288	41585969	0.196684	D7	1514329	15827678	0.095676	D10	2575777	61224415	0.0420711	D8	10389114	47681924	0.217884
D9	14294372	16366881	0.873372	D8	2742979	4589144	0.59771	D9	470460	16366881	0.0287446	D7	2104701	19067426	0.110382	D10	1722	15089836	0.000114117	D8	774876	4589144	0.16885
D9	7710034	12776428	0.603458	D8	6198210	12455067	0.497646	D9	2318304	12776428	0.181452	D7	2217202	20611754	0.10757	D10	316754	18142096	0.0174596	D8	1802032	12455067	0.144683
D9	7298790	13240414	0.551251	D8	7065239	19545821	0.361471	D9	3966582	13240414	0.299581	D7	3688853	16602013	0.222193	D10	156889	23530430	0.00666749	D8	2050140	19545821	0.104889
D9	13810428	21798048	0.633563	D8	6823239	26264874	0.259786	D9	5540431	21798048	0.254171	D7	1663727	13808931	0.120482	D10	275559	29644117	0.00929557	D8	4195237	26264874	0.159728
D9	13295618	22031640	0.603478	D8	9303234	25401731	0.366244	D9	4186989	22031640	0.190044	D7	817277	10455749	0.0781653	D10	533765	34486751	0.0154774	D8	4447105	25401731	0.175071
D9	18201357	31637559	0.575309	D8	12583380	25989819	0.484166	D9	4109449	31637559	0.129891	D7	1615692	9961523	0.162193	D10	1205131	48177539	0.0250144	D8	3752017	25989819	0.144365
D9	29284406	45162492	0.648423	D8	14307421	31919080	0.44824	D9	6439822	45162492	0.142592	D7	3226478	20776425	0.155295	D10	1299499	69531000	0.0186895	D8	4759475	31919080	0.149111
D9	40607960	57243379	0.709391	D8	14137588	36994848	0.38215	D9	5132725	57243379	0.089665	D7	2261131	11681734	0.193561	D10	2273706	90671116	0.0250764	D8	6744239	36994848	0.182302
D9	7513634	10418971	0.721149	D8	3171226	5131056	0.618045	D9	365039	10418971	0.035036	D7	150631	6566755	0.0229384	D10	73222	22297289	0.0032839	D8	1493137	5131056	0.291
D9	7832861	13848078	0.565628	D8	4811187	9164610	0.524975	D9	434746	13848078	0.031394	D7	1120706	13284507	0.0843619	D10	2404791	28481782	0.0844326	D8	2185282	9164610	0.238448
D9	3039516	11978947	0.253738	D8	5760890	11050571	0.521321	D9	3306519	11978947	0.276028	D7	1589808	15305615	0.103871	D10	371578	28420356	0.0130744	D8	2891897	11050571	0.261697
D9	8330139	28306472	0.294284	D8	5392834	12473759	0.432334	D9	5400943	28306472	0.190802	D7	1384286	19176921	0.072185	D10	793693	32962824	0.0240784	D8	3901198	12473759	0.312752
D9	20545430	39498828	0.520153	D8	5785878	17892512	0.323369	D9	2994301	39498828	0.0758073	D7	2379472	12203391	0.194984	D10	1936670	39457790	0.0490821	D8	4979418	17892512	0.278296
D9	21311259	34013312	0.626556	D8	8607471	25089302	0.343073	D9	5498896	34013312	0.161669	D7	2962847	12675033	0.233755	D10	3872816	43910565	0.0881978	D8	8302917	25089302	0.330935
D9	25260152	48122226	0.524917	D8	10621128	35643640	0.297981	D9	10350295	48122226	0.215083	D7	3907147	15989056	0.244364	D10	4812418	55918560	0.0860612	D8	11523571	35643640	0.3233
D9	26303344	49834022	0.527819	D8	13477029	50432889	0.267227	D9	13833466	49834022	0.277591	D7	3061582	23169536	0.132138	D10	4979575	66371353	0.075026	D8	14095051	50432889	0.279481
D9	7830753	8286074	0.94505	D8	1627907	2340404	0.695567	D9	406521	8286074	0.0490607	D7	1523098	8337880	0.182672	D10	27015	8799826	0.00306995	D8	612609	2340404	0.261754
D9	17689327	22459947	0.787594	D8	6241784	8096585	0.770916	D9	2856148	22459947	0.127166	D7	1954525	12953553	0.150887	D10	106600	11240082	0.00948392	D8	353702	8096585	0.0436853
D9	17268085	19511455	0.885023	D8	8808193	16842487	0.522975	D9	319737	19511455	0.0163871	D7	1210935	13773302	0.087919	D10	140049	16058809	0.00872101	D8	1294421	16842487	0.0768545
D9	22587693	27060129	0.834722	D8	7998280	23026536	0.347351	D9	768063	27060129	0.0283836	D7	442258	15497217	0.0285379	D10	140086	16544840	0.00846705	D8	2402952	23026536	0.104356
D9	16475922	29086681	0.566442	D8	7886137	22743190	0.346747	D9	5376526	29086681	0.184845	D7	1561678	14544733	0.107371	D10	387104	22555180	0.0171625	D8	3885786	22743190	0.170855
D9	18151911	27537549	0.659169	D8	11119736	28003315	0.397086	D9	3811269	27537549	0.138403	D7	5499239	20913106	0.262957	D10	1571481	33174366	0.0473703	D8	5087383	28003315	0.181671
D9	10998217	27361488	0.40196	D8	13819388	39365675	0.351052	D9	7845680	27361488	0.286742	D7	2057936	24395036	0.0843588	D10	2201575	57718943	0.038143	D8	6587403	39365675	0.167339
D9	14455618	27028353	0.534832	D8	18508397	58738117	0.3151	D9	4967899	27028353	0.183803	D7	1114085	18304085	0.0608654	D10	3593019	96914832	0.037074	D8	8529541	58738117	0.145213
D9	4147326	6534089	0.634721	D8	4379718	15289280	0.286457	D9	116049	6534089	0.0177605	D7	1744308	16309157	0.106953	D10	3505112	21084252	0.166243	D8	1985273	15289280	0.129847
D9	7381740	10915588	0.676257	D8	5079356	15246108	0.333158	D9	312345	10915588	0.0286146	D7	1175251	14647015	0.0802383	D10	587695	23932501	0.0245564	D8	3195277	15246108	0.20958
D9	8159176	13278067	0.614485	D8	3797003	12425862	0.305573	D9	1678616	13278067	0.12642	D7	1790566	19965387	0.0896835	D10	637001	23086447	0.027592	D8	2624599	12425862	0.211221
D9	14461256	29175024	0.495672	D8	5138355	18102037	0.283855	D9	1991358	29175024	0.0682556	D7	1960683	9607477	0.204079	D10	735408	27098279	0.0271386	D8	4725742	18102037	0.261061
D9	18836259	25333636	0.743528	D8	7298332	26162405	0.278963	D9	1797545	25333636	0.0709549	D7	1389997	13876522	0.100169	D10	891297	38076943	0.0234078	D8	4815735	26162405	0.184071
D9	17002406	22215955	0.765324	D8	8800445	37102114	0.237195	D9	1359173	22215955	0.06118	D7	1798867	19257679	0.0934104	D10	1925863	47030054	0.0409496	D8	8159237	37102114	0.219913
D9	16030023	21889117	0.732328	D8	9179074	47431138	0.193524	D9	1437259	21889117	0.0656609	D7	1999619	11570038	0.172827	D10	2280719	68348945	0.0333688	D8	10529311	47431138	0.221992
D9	16834159	27169448	0.619599	D8	9487164	59473540	0.159519	D9	4428793	27169448	0.163006	D7	1702245	15900993	0.107053	D10	4517700	97285403	0.0464376	D8	14157806	59473540	0.238052
D9	14814418	24945384	0.593874	D8	7670040	15412614	0.497647	D9	1900052	24945384	0.0761685	D7	362480	5660806	0.0640333	D10	2466577	15685986	0.157247	D8	5531358	15412614	0.358885
D9	12235270	17447508	0.701262	D8	8225099	16258232	0.505904	D9	2512703	17447508	0.144015	D7	408957	8214523	0.0497846	D10	3216491	23633538	0.136099	D8	3079164	16258232	0.189391
D9	9962905	23173609	0.429925	D8	9314608	18169809	0.512642	D9	2124123	23173609	0.0916613	D7	955803	4060911	0.235367	D10	1112794	27069246	0.0411092	D8	3585882	18169809	0.197354
D9	12209174	15087422	0.809229	D8	10531305	21301098	0.494402	D9	688289	15087422	0.0456201	D7	137187	4645724	0.0295297	D10	523720	27558052	0.0190042	D8	4234564	21301098	0.198796
D9	10739446	27750698	0.386997	D8	12713183	22047521	0.576626	D9	5647026	27750698	0.203491	D7	629409	8450283	0.0744838	D10	1127391	27798842	0.0405553	D8	4318776	22047521	0.195885
D9	15306806	32408388	0.47231	D8	14521451	25621081	0.566777	D9	6294549	32408388	0.194226	D7	1959837	10437880	0.187762	D10	1255819	35342233	0.0355331	D8	5191269	25621081	0.202617
D9	16967044	22675254	0.748263	D8	18031494	32095969	0.561799	D9	4098035	22675254	0.180727	D7	1482302	11132354	0.133153	D10	1459135	44484461	0.032801	D8	6324661	32095969	0.197055
D9	15966188	26590344	0.600451	D8	20810059	43115353	0.48266	D9	7474854	26590344	0.281112	D7	1747441	12185787	0.1434	D10	1678327	62925279	0.0266717	D8	6568947	43115353	0.152357
E9	36540797	44974386	0.81248	E8	5720780	10075607	0.567785	E9	2988544	44974386	0.0664499	E7	4911639	7250033	0.677464	E10	243843	37797322	0.00645133	E8	2193121	10075607	0.217666
E9	26957243	49799980	0.54131	E8	8447191	12658491	0.667314	E9	9174450	49799980	0.184226	E7	2552574	11069514	0.230595	E10	455427	51508088	0.00884185	E8	1748260	12658491	0.13811
E9	21607095	33264137	0.649561	E8	9652402	17321633	0.557245	E9	5471636	33264137	0.164491	E7	773543	11769124	0.0657265	E10	394428	56036502	0.00703877	E8	625416	17321633	0.0361061
E9	7643409	27718996	0.275746	E8	9709718	16940312	0.573172	E9	15167344	27718996	0.547182	E7	1114498	10888052	0.10236	E10	2006912	58743226	0.0341641	E8	1798230	16940312	0.106151
E9	16501969	31141277	0.529907	E8	8456070	14465716	0.584559	E9	9985293	31141277	0.320645	E7	1696167	15889300	0.106749	E10	1072113	57539496	0.0186326	E8	2700078	14465716	0.186654
E9	21903561	25599179	0.855635	E8	8302513	16160207	0.513763	E9	2308911	25599179	0.0901947	E7	884009	11847341	0.0746167	E10	2148148	72224468	0.0297427	E8	3389457	16160207	0.209741
E9	27401255	40432560	0.677703	E8	9679944	21808742	0.443856	E9	9464295	40432560	0.234076	E7	771183	13663067	0.0564429	E10	2437407	101876568	0.0239251	E8	4639672	21808742	0.212744
E9	42026940	73003024	0.575688	E8	11295908	23889747	0.472835	E9	16532885	73003024	0.226468	E7	1932023	13315722	0.145093	E10	4552586	118975383	0.0382649	E8	4009343	23889747	0.167827
E9	17038996	19026696	0.895531	E8	6822197	10603010	0.643421	E9	601289	19026696	0.0316024	E7	788580	7197607	0.109561	E10	1796715	45759000	0.0392647	E8	954172	10603010	0.0899907
E9	29636682	34946450	0.84806	E8	7349888	17277743	0.425396	E9	1299107	34946450	0.0371742	E7	594800	6320197	0.094111	E10	1366795	47089551	0.0290254	E8	1784460	17277743	0.103281
E9	16488975	27203592	0.606132	E8	7829202	24518221	0.319322	E9	7338564	27203592	0.269765	E7	1187593	14523035	0.0817731	E10	1522925	65725199	0.0231711	E8	3270537	24518221	0.133392
E9	12726981	30202493	0.421388	E8	8589183	25142180	0.341624	E9	9853133	30202493	0.326236	E7	1352507	15382466	0.0879252	E10	2262969	74960146	0.030189	E8	3533428	25142180	0.140538
E9	28492125	36545790	0.779628	E8	7711896	19911225	0.387314	E9	3311278	36545790	0.0906063	E7	1037559	16807375	0.0617324	E10	1722644	73925310	0.0233025	E8	2785818	19911225	0.139912
E9	28977304	36659309	0.790449	E8	8024158	17321071	0.46326	E9	3491886	36659309	0.0952524	E7	911736	22965935	0.0396995	E10	1480696	59259667	0.0249866	E8	3999469	17321071	0.230902
E9	18587497	24166138	0.769155	E8	10158049	21089648	0.48166	E9	3599508	24166138	0.148948	E7	953157	19494146	0.0488945	E10	3173182	61972809	0.0512028	E8	2304267	21089648	0.109261
E9	13240640	31207941	0.424272	E8	13015369	30190519	0.431108	E9	13937796	31207941	0.446611	E7	1484848	16726886	0.0887701	E10	3916800	67821088	0.0577519	E8	4122812	30190519	0.13656
E9	5263975	20952385	0.251235	E8	2612410	4659108	0.56071	E9	6603003	20952385	0.315143	E7	1960152	9463591	0.207126	E10	938	9760367	9.61029e-05	E8	1513456	4659108	0.324838
E9	10270396	25446632	0.403605	E8	2926247	9119013	0.320895	E9	5309384	25446632	0.208648	E7	1010425	9428481	0.107167	E10	24935	15863147	0.00157188	E8	2194557	9119013	0.240657
E9	16771617	29775893	0.563262	E8	4715636	10387940	0.453953	E9	8329729	29775893	0.279747	E7	1155851	16693072	0.0692414	E10	43625	28326617	0.00154007	E8	2021008	10387940	0.194553
E9	11648589	32857959	0.354513	E8	6103193	11404810	0.535142	E9	15421833	32857959	0.469348	E7	927653	17219565	0.053872	E10	890686	40856450	0.0218004	E8	2650023	11404810	0.23236
E9	18191807	36808177	0.494233	E8	6674112	13028974	0.512252	E9	9382053	36808177	0.25489	E7	296295	8083333	0.0366551	E10	666058	47773955	0.0139419	E8	2692907	13028974	0.206686
E9	22011265	47859195	0.459917	E8	8658161	16157951	0.535845	E9	12598363	47859195	0.263238	E7	338506	14192568	0.0238509	E10	411437	55130744	0.00746293	E8	4837153	16157951	0.299367
E9	28202897	54716829	0.515434	E8	10151907	21563236	0.470797	E9	15105591	54716829	0.276068	E7	1045882	13350680	0.0783392	E10	955807	71276659	0.0134098	E8	4117378	21563236	0.190944
E9	24063851	48150674	0.499761	E8	10721780	28739955	0.373062	E9	15356325	48150674	0.318922	E7	1251604	9464724	0.132239	E10	3106429	87944394	0.0353226	E8	4639660	28739955	0.161436
E9	3518311	15820373	0.222391	E8	1933248	7559234	0.255747	E9	5906127	15820373	0.373324	E7	327797	6638851	0.0493756	E10	133920	12572998	0.0106514	E8	393808	7559234	0.0520963
E9	8067888	9135089	0.883176	E8	3608997	12326474	0.292784	E9	1067201	9135089	0.116824	E7	790568	8025295	0.0985095	E10	111749	17019897	0.00656579	E8	1240992	12326474	0.100677
E9	6221062	11972753	0.519602	E8	5192246	14492495	0.358271	E9	1759886	11972753	0.146991	E7	868869	10894855	0.0797504	E10	116245	20802255	0.0055881	E8	1896475	14492495	0.130859
E9	3811933	11263589	0.33843	E8	5187510	14336940	0.361828	E9	4282644	11263589	0.38022	E7	1202734	6388544	0.188264	E10	343374	34953279	0.0098238	E8	3903909	14336940	0.272297
E9	5965481	14353119	0.415623	E8	6252889	14385854	0.434655	E9	5250110	14353119	0.365782	E7	730261	8544152	0.0854691	E10	691254	53054163	0.0130292	E8	2775123	14385854	0.192906
E9	16668541	31918247	0.522226	E8	8111400	17233502	0.470676	E9	6248482	31918247	0.195765	E7	2148019	8673226	0.247661	E10	2475086	76542551	0.0323361	E8	3066850	17233502	0.177959
E9	23593950	46026659	0.512615	E8	9822233	22360610	0.439265	E9	8108933	46026659	0.176179	E7	1982785	12059942	0.164411	E10	2706906	80353338	0.0336875	E8	3980077	22360610	0.177995
E9	43988642	56927337	0.772716	E8	10681916	30327790	0.352215	E9	6873044	56927337	0.120734	E7	1704944	11624379	0.14667	E10	2220500	95822239	0.0231731	E8	4254291	30327790	0.140277
E9	10971385	15123756	0.72544	E8	2024451	3173262	0.637972	E9	436620	15123756	0.0288698	E7	535961	9659608	0.0554848	E10	16388	14135573	0.00115934	E8	200313	3173262	0.0631253
E9	12791444	17004827	0.752224	E8	3326689	5202626	0.639425	E9	1984529	17004827	0.116704	E7	1342697	10154983	0.132221	E10	208149	15743949	0.0132209	E8	714483	5202626	0.137331
E9	10201996	18980319	0.537504	E8	4828607	9010056	0.535913	E9	4965516	18980319	0.261614	E7	1663378	7904545	0.210433	E10	43304	18043132	0.00240003	E8	733896	9010056	0.081453
E9	10365085	25343437	0.408985	E8	5087764	10961168	0.464163	E9	6504116	25343437	0.256639	E7	752166	9675415	0.0777399	E10	416256	27217211	0.0152939	E8	795353	10961168	0.072561
E9	11010113	34732785	0.316995	E8	5833014	12912908	0.45172	E9	6708708	34732785	0.193152	E7	1128577	6394821	0.176483	E10	393012	36221851	0.0108501	E8	1842425	12912908	0.142681
E9	22039631	35533307	0.620253	E8	7415313	14179892	0.522946	E9	6287431	35533307	0.176945	E7	522473	5084581	0.102756	E10	461186	44851128	0.0102826	E8	1366944	14179892	0.0964002
E9	18108775	57123320	0.317012	E8	7068632	14975297	0.472019	E9	16386276	57123320	0.286858	E7	1080781	9491438	0.113869	E10	308959	67907209	0.00454972	E8	2381231	14975297	0.159011
E9	25556926	77892646	0.328104	E8	7762995	17766659	0.436942	E9	21575932	77892646	0.276996	E7	1609817	8013424	0.20089	E10	2343641	87121953	0.0269007	E8	2296418	17766659	0.129254
E9	6975761	14475129	0.481914	E8	3062426	4846845	0.631839	E9	1181598	14475129	0.0816295	E7	1180552	6334200	0.186377	E10	796196	15945576	0.0499321	E8	484761	4846845	0.100016
E9	12686029	18890158	0.671568	E8	5179613	8881556	0.583188	E9	1361836	18890158	0.0720924	E7	817977	8867001	0.0922496	E10	1322134	25336040	0.0521839	E8	864064	8881556	0.0972875
E9	10400991	12029675	0.864611	E8	6828965	11493980	0.594134	E9	1170059	12029675	0.0972644	E7	630104	9722797	0.0648069	E10	591513	20160192	0.0293406	E8	1468026	11493980	0.127721
E9	14699740	16255814	0.904276	E8	5990807	10343838	0.579167	E9	101830	16255814	0.00626422	E7	1208031	11933638	0.101229	E10	137866	23469394	0.00587429	E8	1304752	10343838	0.126138
E9	22548216	32162440	0.701073	E8	6193946	11608907	0.533551	E9	2801323	32162440	0.0870992	E7	2020498	12528477	0.161272	E10	746843	32986598	0.0226408	E8	1608204	11608907	0.138532
E9	23330643	41129039	0.567255	E8	7379710	14014155	0.52659	E9	4622756	41129039	0.112396	E7	1844803	11976312	0.154038	E10	2125708	47018563	0.04521	E8	2718214	14014155	0.193962
E9	14639326	33775105	0.433435	E8	9611282	16987826	0.565775	E9	9825914	33775105	0.290922	E7	2295269	19138914	0.119927	E10	3515913	68062919	0.0516568	E8	3026027	16987826	0.178129
E9	20401685	42427388	0.480861	E8	11168532	23250799	0.48035	E9	7920388	42427388	0.186681	E7	1945500	22944112	0.084793	E10	5377867	110035513	0.0488739	E8	3134669	23250799	0.13482
F9	2389931	13150652	0.181735	F8	4146705	10289614	0.402999	F9	3956973	13150652	0.300896	F7	757329	11190091	0.0676785	F10	657658	25706803	0.025583	F8	1248666	10289614	0.121352
F9	7178272	12180267	0.589336	F8	5727312	10681344	0.536198	F9	2574502	12180267	0.211367	F7	2036402	14646830	0.139034	F10	579800	27923029	0.0207642	F8	2541592	10681344	0.237947
F9	8764023	22530486	0.388985	F8	5648237	9464724	0.596767	F9	5011294	22530486	0.222423	F7	3638842	17758132	0.204911	F10	706538	32781518	0.0215529	F8	1274650	9464724	0.134674
F9	17134625	26960284	0.635551	F8	7341276	10946316	0.670662	F9	3237896	26960284	0.120099	F7	3602507	11203874	0.321541	F10	824019	47784456	0.0172445	F8	2124818	10946316	0.194113
F9	15579761	31042927	0.501878	F8	7739142	14772008	0.523906	F9	3457715	31042927	0.111385	F7	2028104	16809984	0.120649	F10	941686	57535098	0.0163672	F8	2931598	14772008	0.198456
F9	13731004	27313149	0.502725	F8	9336124	21757737	0.429094	F9	5073743	27313149	0.185762	F7	4153011	12039462	0.34495	F10	737676	59187468	0.0124634	F8	4357332	21757737	0.200266
F9	12159419	41560123	0.292574	F8	11992766	30536469	0.392736	F9	18340193	41560123	0.441293	F7	1361773	17636967	0.0772113	F10	2551643	56319148	0.0453068	F8	5597778	30536469	0.183315
F9	27002711	56703302	0.476211	F8	11373824	40189242	0.283007	F9	19926903	56703302	0.351424	F7	3773077	24437680	0.154396	F10	2957675	65205469	0.0453593	F8	7800566	40189242	0.194096
F9	3600195	26759913	0.134537	F8	3162425	6986051	0.452677	F9	16163049	26759913	0.604002	F7	1068073	10834518	0.0985806	F10	309464	21859596	0.0141569	F8	1272115	6986051	0.182094
F9	6414642	17068087	0.375827	F8	5077216	8768974	0.578998	F9	8404180	17068087	0.492391	F7	923646	13015685	0.0709641	F10	441730	24396904	0.018106	F8	1548093	8768974	0.176542
F9	7926017	15943243	0.49714	F8	5439462	10973299	0.4957	F9	6379832	15943243	0.400159	F7	1718589	11184292	0.153661	F10	455767	30610314	0.0148893	F8	3012625	10973299	0.274541
F9	11977941	20601284	0.581417	F8	6184643	12852759	0.481192	F9	5068956	20601284	0.24605	F7	2384193	16269795	0.146541	F10	1224948	35089989	0.0349088	F8	3930125	12852759	0.305781
F9	14926683	23905247	0.62441	F8	5995960	14959690	0.400808	F9	5913830	23905247	0.247386	F7	2441964	16222857	0.150526	F10	2626898	45382214	0.0578839	F8	4859836	14959690	0.324862
F9	17918566	30742073	0.582868	F8	6069222	18296841	0.331709	F9	8665571	30742073	0.28188	F7	3779447	17647611	0.214162	F10	2620966	60335866	0.0434396	F8	5908332	18296841	0.322915
F9	33045773	48579512	0.680241	F8	6893783	25078433	0.274889	F9	13072989	48579512	0.269105	F7	2004799	22113195	0.0906608	F10	2738863	65100961	0.042071	F8	7708384	25078433	0.307371
F9	31943554	81121792	0.393773	F8	7253820	32453393	0.223515	F9	30821046	81121792	0.379935	F7	3073464	20022969	0.153497	F10	6075066	74489940	0.0815555	F8	7833311	32453393	0.241371
F9	77503518	103666088	0.747627	F8	3432558	8563528	0.400835	F9	6682834	103666088	0.064465	F7	2876266	17429630	0.165022	F10	720506	33869677	0.0212729	F8	2117650	8563528	0.247287
F9	40574635	55141314	0.73583	F8	4014826	10583673	0.379341	F9	6787754	55141314	0.123097	F7	2236541	19831952	0.112775	F10	1940760	29949831	0.0648004	F8	3015889	10583673	0.284957
F9	13185733	30570007	0.431329	F8	4481394	10692467	0.419117	F9	10090057	30570007	0.330064	F7	4257351	19101163	0.222884	F10	2054071	44780543	0.0458697	F8	2230979	10692467	0.20865
F9	18381443	26944102	0.682207	F8	5595876	13098173	0.427226	F9	4602541	26944102	0.170818	F7	3594824	13401826	0.268234	F10	7075486	55789519	0.126825	F8	3213580	13098173	0.245346
F9	4323268	21856447	0.197803	F8	5509933	15365187	0.358598	F9	14739197	21856447	0.674364	F7	1335267	19621941	0.0680497	F10	4220770	47854631	0.0881998	F8	3710122	15365187	0.241463
F9	7265485	18035823	0.402836	F8	6623812	23260934	0.284761	F9	8682046	18035823	0.481378	F7	2631740	16868683	0.156013	F10	4250640	57459092	0.0739768	F8	6544788	23260934	0.281364
F9	11081646	29475003	0.375968	F8	7861104	29255216	0.268708	F9	15034947	29475003	0.510091	F7	2281763	22218136	0.102698	F10	4091027	69465376	0.058893	F8	7343541	29255216	0.251016
F9	28853372	33502500	0.86123	F8	9488813	35945508	0.263978	F9	4394881	33502500	0.131181	F7	1386165	22414719	0.0618417	F10	4583973	87521233	0.0523756	F8	6875087	35945508	0.191264
F9	15288238	22826349	0.669763	F8	4153392	9547315	0.435032	F9	7143156	22826349	0.312935	F7	1571276	13382393	0.117414	F10	212495	28166351	0.00754429	F8	2900983	9547315	0.303853
F9	36176612	51222686	0.706262	F8	5339306	11934044	0.447401	F9	14158070	51222686	0.276402	F7	1768054	13827459	0.127865	F10	419564	34136436	0.0122908	F8	3758774	11934044	0.314962
F9	24678752	43625379	0.565697	F8	5952478	15024283	0.39619	F9	15686810	43625379	0.35958	F7	354570	10756907	0.0329621	F10	1581222	38623422	0.0409395	F8	4672781	15024283	0.311015
F9	28786785	47316121	0.608393	F8	6731321	18022641	0.373492	F9	15923647	47316121	0.336537	F7	60886	6522042	0.00933542	F10	1607112	41562339	0.0386675	F8	4177152	18022641	0.231772
F9	19034799	34667110	0.549074	F8	8153627	22098735	0.368964	F9	11232356	34667110	0.324006	F7	1826876	8200738	0.22277	F10	4552628	53226245	0.0855335	F8	6458639	22098735	0.292263
F9	28909353	47528928	0.608248	F8	8882594	29474183	0.301369	F9	11865286	47528928	0.249643	F7	1998124	11575765	0.172613	F10	5010076	64767737	0.0773545	F8	7948089	29474183	0.269663
F9	39211374	56483139	0.694214	F8	10832686	33065825	0.32761	F9	13414882	56483139	0.237502	F7	355599	6571946	0.0541086	F10	5263443	79221573	0.0664395	F8	7404053	33065825	0.223919
F9	17740944	43814504	0.40491	F8	11801527	35510500	0.332339	F9	24651706	43814504	0.562638	F7	438717	12183529	0.036009	F10	3615012	97975202	0.0368972	F8	5556543	35510500	0.156476
F9	4556913	12862578	0.354277	F8	512860	784150	0.654033	F9	3030483	12862578	0.235605	F7	1261847	8033231	0.157078	F10	52027	15117349	0.00344154	F8	271290	784150	0.345967
F9	6676047	13174583	0.506737	F8	1038963	1258382	0.825634	F9	3607440	13174583	0.273818	F7	906356	14628945	0.0619563	F10	269588	18501527	0.0145711	F8	219419	1258382	0.174366
F9	15595563	18989301	0.821282	F8	1623643	2995448	0.542037	F9	784998	18989301	0.041339	F7	1342506	10063739	0.1334	F10	672666	19455717	0.0345742	F8	558793	2995448	0.186547
F9	10536068	14295394	0.737025	F8	2093156	3935524	0.531862	F9	1837281	14295394	0.128523	F7	1410673	16415099	0.0859375	F10	376419	33633461	0.0111918	F8	867784	3935524	0.2205
F9	16339663	22597171	0.723084	F8	2412435	4313062	0.559332	F9	4217141	22597171	0.186623	F7	795492	16325559	0.0487268	F10	1412230	40093626	0.0352233	F8	1124218	4313062	0.260654
F9	22385459	35149692	0.636861	F8	3001232	7121768	0.421417	F9	4750708	35149692	0.135156	F7	409287	8660175	0.0472608	F10	1561032	48658139	0.0320816	F8	2291058	7121768	0.321698
F9	20643361	45009064	0.458649	F8	3045052	10173708	0.299306	F9	9379671	45009064	0.208395	F7	342585	7950901	0.0430876	F10	1380525	61107850	0.0225916	F8	3027448	10173708	0.297576
F9	30832057	52363476	0.588808	F8	3413059	16692012	0.204473	F9	11326122	52363476	0.216298	F7	1056288	11082604	0.0953105	F10	3450808	71225829	0.0484488	F8	4185108	16692012	0.250725
G9	7369441	16218610	0.454382	F8	3388908	7243109	0.46788	G9	5919054	16218610	0.364954	F7	193674	12025184	0.0161057	F10	102362	16603983	0.00616491	F8	1100932	7243109	0.151997
G9	13770493	23927133	0.575518	F8	2775132	6418812	0.432344	G9	6300204	23927133	0.263308	F7	37299	8590137	0.00434207	F10	277483	23021723	0.0120531	F8	2069776	6418812	0.322455
G9	10241840	50390327	0.20325	F8	1971739	4274980	0.461228	G9	23724411	50390327	0.470813	F7	1013138	12228890	0.0828479	F10	663113	21933645	0.0302327	F8	1133052	4274980	0.265043
G9	15209544	58282490	0.260962	F8	2776804	5268159	0.527092	G9	29247199	58282490	0.501818	F7	4212727	8845582	0.476252	F10	9496432	43483185	0.218393	F8	930247	5268159	0.176579
G9	25991491	71227058	0.36491	F8	3370356	7920730	0.425511	G9	22611747	71227058	0.31746	F7	2615572	12959768	0.201822	F10	7644993	46374286	0.164854	F8	2750292	7920730	0.347227
G9	40386619	57308353	0.704725	F8	4292965	9614942	0.446489	G9	10267421	57308353	0.179161	F7	1362688	13095076	0.104061	F10	7452844	58111783	0.12825	F8	1671951	9614942	0.173891
G9	34573329	57458374	0.601711	F8	5625516	14358435	0.391792	G9	13306489	57458374	0.231585	F7	2053897	13098262	0.156807	F10	6987688	76297084	0.0915853	F8	4717221	14358435	0.328533
G9	42546205	102184673	0.416366	F8	7448709	25488737	0.292235	G9	38373173	102184673	0.375528	F7	2567635	22095064	0.116209	F10	4919813	85866099	0.0572963	F8	5767955	25488737	0.226294
G9	18932185	25256976	0.749582	G8	1783461	2361105	0.75535	G9	3196423	25256976	0.126556	G7	684509	10243987	0.0668206	G10	10116	27013454	0.00037448	G8	460335	2361105	0.194966
G9	29279539	38464906	0.761201	G8	3465580	4755497	0.728752	G9	3019145	38464906	0.0784909	G7	1009134	6086750	0.165792	G10	118722	46585973	0.00254845	G8	755813	4755497	0.158935
G9	23993623	28991794	0.8276	G8	5053342	8686088	0.581774	G9	990314	28991794	0.0341584	G7	711176	8667900	0.0820471	G10	1223240	53699845	0.0227792	G8	1240341	8686088	0.142796
G9	25736494	52014751	0.494792	G8	6420316	10543159	0.608956	G9	12648202	52014751	0.243166	G7	1004132	8920944	0.112559	G10	844762	51015847	0.0165588	G8	1428379	10543159	0.135479
G9	38037207	75024419	0.506998	G8	7350581	12373790	0.594044	G9	11519643	75024419	0.153545	G7	482103	6669671	0.0722829	G10	885628	57157893	0.0154944	G8	1141026	12373790	0.0922131
G9	40166289	101484925	0.395786	G8	7462220	15090205	0.494508	G9	21569699	101484925	0.212541	G7	486350	10205256	0.0476568	G10	852759	69097719	0.0123413	G8	2363944	15090205	0.156654
G9	63578384	94929924	0.66974	G8	8114650	17629789	0.460281	G9	17188502	94929924	0.181065	G7	399666	11659174	0.0342791	G10	3075248	93541409	0.0328758	G8	2312087	17629789	0.131147
G9	44857672	63795232	0.703151	G8	9074763	22238970	0.408057	G9	11596441	63795232	0.181776	G7	561712	3805644	0.1476	G10	2054047	120293253	0.0170753	G8	2026460	22238970	0.091122
G9	3102692	12006936	0.258408	G8	4172201	5898798	0.707297	G9	561222	12006936	0.0467415	G7	141315	2615114	0.0540378	G10	696614	55742648	0.012497	G8	79234	5898798	0.0134322
G9	4046752	18981850	0.213191	G8	5308684	9595112	0.55327	G9	2980497	18981850	0.157018	G7	194008	1949690	0.0995071	G10	1250733	77455381	0.0161478	G8	399421	9595112	0.0416275
G9	5667137	15384056	0.368377	G8	5888867	11013408	0.5347	G9	3793078	15384056	0.246559	G7	356463	4276899	0.0833461	G10	1133766	89158099	0.0127164	G8	855590	11013408	0.0776862
G9	7335825	16462412	0.445611	G8	6492429	10160307	0.638999	G9	3431726	16462412	0.208458	G7	103643	4585715	0.0226013	G10	1506707	100888750	0.0149343	G8	1104924	10160307	0.108749
G9	6440056	16444490	0.391624	G8	6728385	10742873	0.626312	G9	6703829	16444490	0.407664	G7	261078	7518666	0.034724	G10	2778374	101982130	0.0272437	G8	952751	10742873	0.0886868
G9	7130159	24713555	0.288512	G8	7778836	11775606	0.660589	G9	11454872	24713555	0.463506	G7	258885	4600399	0.0562745	G10	2786791	107811541	0.0258487	G8	1439769	11775606	0.122267
G9	9988819	35106213	0.284531	G8	8998899	14642765	0.614563	G9	17057231	35106213	0.485875	G7	798860	6131152	0.130295	G10	4139443	128544586	0.0322024	G8	1898994	14642765	0.129688
G9	17927012	72168897	0.248404	G8	9693693	16504407	0.58734	G9	36912546	72168897	0.511474	G7	502339	6671216	0.0752995	G10	6072682	147516307	0.0411662	G8	2050964	16504407	0.124268
G9	19326026	57518299	0.335998	G8	4711711	12124896	0.388598	G9	19932395	57518299	0.34654	G7	38265	2046636	0.0186965	G10	165933	15319406	0.0108316	G8	1006304	12124896	0.0829949
G9	22000256	68980908	0.318933	G8	3424485	9692288	0.353321	G9	19789518	68980908	0.286884	G7	113375	3819862	0.0296804	G10	420931	28239410	0.0149058	G8	1592013	9692288	0.164256
G9	28562849	63825662	0.447514	G8	3473480	8902177	0.390183	G9	10390140	63825662	0.162789	G7	485231	8371489	0.0579623	G10	539333	40888051	0.0131905	G8	1826053	8902177	0.205124
G9	22994271	46627968	0.493143	G8	5571564	11748762	0.474226	G9	13132994	46627968	0.281655	G7	610382	8741825	0.0698232	G10	169827	50141562	0.00338695	G8	2440814	11748762	0.207751
G9	18180280	35743431	0.508633	G8	7171476	14166892	0.506214	G9	13835939	35743431	0.38709	G7	441066	11278228	0.0391077	G10	1893681	65363661	0.0289715	G8	1995473	14166892	0.140855
G9	27003679	43271115	0.624058	G8	8885501	18869627	0.470889	G9	9849271	43271115	0.227618	G7	313698	5878575	0.0533629	G10	1920449	75731430	0.0253587	G8	3592142	18869627	0.190366
G9	30135232	48415345	0.622431	G8	9122722	21971012	0.415216	G9	9792016	48415345	0.20225	G7	466874	6422575	0.0726927	G10	4289894	110317333	0.0388869	G8	3500837	21971012	0.159339
G9	37792552	55089211	0.686025	G8	8617416	25445524	0.338661	G9	10976647	55089211	0.199252	G7	134966	7835247	0.0172255	G10	2550589	158119591	0.0161308	G8	3272145	25445524	0.128594
G9	2239250	15767992	0.142012	G8	979433	1494835	0.655211	G9	7066048	15767992	0.448126	G7	433258	4941717	0.0876736	G10	91836	14800170	0.00620506	G8	40292	1494835	0.0269541
G9	14283874	34827175	0.410136	G8	1503812	2276353	0.660623	G9	4804725	34827175	0.137959	G7	717895	8690212	0.0826096	G10	314612	28342084	0.0111005	G8	45641	2276353	0.0200501
G9	7502129	34078921	0.22014	G8	1823929	1876767	0.971846	G9	8349493	34078921	0.245005	G7	196217	7628746	0.0257207	G10	363888	38533770	0.00944335	G8	35	1876767	1.86491e-05
G9	8908875	18419122	0.483675	G8	2132541	2159611	0.987465	G9	3852605	18419122	0.209163	G7	184972	5369933	0.0344459	G10	765516	49933085	0.0153308	G8	6915	2159611	0.00320197
G9	18905238	47089640	0.401473	G8	3003189	3477169	0.863688	G9	11652808	47089640	0.24746	G7	339429	6425549	0.0528249	G10	1354805	70382127	0.0192493	G8	98181	3477169	0.0282359
G9	14920482	54668981	0.272924	G8	3961294	4915177	0.805931	G9	15487447	54668981	0.283295	G7	955653	5754010	0.166085	G10	1101135	80899716	0.0136111	G8	368796	4915177	0.0750321
G9	26413964	61605429	0.42876	G8	4415180	7827661	0.564048	G9	7915360	61605429	0.128485	G7	1455052	8454651	0.172101	G10	3410145	101008106	0.0337611	G8	644468	7827661	0.0823321
G9	23041422	61371021	0.375445	G8	5810427	11351135	0.511881	G9	17742742	61371021	0.289106	G7	1901801	12436786	0.152917	G10	4957068	141692737	0.0349846	G8	1492982	11351135	0.131527
G9	12340246	17464367	0.706596	G8	1984131	5273215	0.376266	G9	655181	17464367	0.0375153	G7	245147	2559718	0.0957711	G10	115393	32612405	0.00353832	G8	1764333	5273215	0.334584
G9	17718606	21632027	0.819091	G8	2976856	7828179	0.380274	G9	1112742	21632027	0.0514396	G7	711647	3158309	0.225325	G10	661225	59276373	0.011155	G8	2508218	7828179	0.320409
G9	18091753	22148165	0.816851	G8	3756684	6844178	0.548888	G9	2334558	22148165	0.105406	G7	500973	4707411	0.106422	G10	286869	72948249	0.0039325	G8	2516519	6844178	0.367688
G9	12100612	18288664	0.661645	G8	2673373	5096483	0.524553	G9	4358563	18288664	0.23832	G7	705611	7096873	0.0994256	G10	789294	74272632	0.010627	G8	1306886	5096483	0.256429
G9	8131388	28219429	0.288149	G8	2353059	4241802	0.554731	G9	13759172	28219429	0.487578	G7	962722	6750730	0.14261	G10	1041438	72789707	0.0143075	G8	418226	4241802	0.0985963
G9	17100497	76863657	0.222478	G8	2600374	4550309	0.571472	G9	42247418	76863657	0.549641	G7	1306711	9709809	0.134576	G10	843572	110827894	0.00761155	G8	515765	4550309	0.113347
G9	33759348	78452315	0.430317	G8	4106406	7044870	0.582893	G9	27306496	78452315	0.348065	G7	474513	12356227	0.0384027	G10	3647069	202911940	0.0179737	G8	665044	7044870	0.0944012
G9	76961155	76962197	0.999986	G8	7260865	12546642	0.57871	G9	1042	76962197	1.35391e-05	G7	306676	9607868	0.0319193	G10	7061256	282339417	0.0250098	G8	999633	12546642	0.0796734
B10	5290398	8218586	0.643711	G8	765483	1232220	0.621223	G7	2827248	0.658145		G7	253765	4295783	0.059073	G10	1129456	41510855	0.0272087	G8	89965	1232220	0.0730105
B10	6364929	9305915	0.683966	G8	1851123	2230229	0.830015	G7	3207718	0.543533		G7	534614	5901605	0.0905879	G10	1276515	52266648	0.0244231	G8	124263	2230229	0.0557176
B10	6027755	8889862	0.678048	G8	2816885	4572021	0.616114	G7	4838276	0.847864		G7	480779	5706432	0.0842521	G10	2158024	61892476	0.0348673	G8	640499	4572021	0.140091
B10	7438630	10414943	0.714227	G8	3251025	7058019	0.460614	G7	5980168	0.770021		G7	828020	7766236	0.106618	G10	9301499	80336874	0.115781	G8	1007122	7058019	0.142692
B10	8062636	12177438	0.662096	G8	4130768	7768117	0.531759	G7	7671603	0.842736		G7	427495	9103209	0.0469609	G10	16046682	94446161	0.169903	G8	978802	7768117	0.126002
B10	10112632	15097500	0.669822	G8	5540465	9173984	0.603932	G7	8811887	0.852655		G7	153679	10334650	0.0148703	G10	10019515	102976011	0.0972995	G8	1409100	9173984	0.153597
B10	10023077	17678534	0.566963	G8	5714743	10916174	0.523512	G7	6764844	0.692783		G7	531708	9764740	0.0544518	G10	2878472	117676699	0.0244608	G8	1219620	10916174	0.111726
B10	11242832	21815447	0.515361	G8	5301759	12668107	0.418512	G7	8857384	0.751952		G7	689867	11779194	0.0585666	G10	6345228	188136385	0.0337267	G8	1498619	12668107	0.118299
B10	5145445	5706715	0.901647	B7	3779640	7835034	0.482403
B10	7974952	13663649	0.583662	B7	5908646	11361950	0.520038
B10	8401740	13751265	0.610979	B7	9095415	9885164	0.920108
B10	8337880	15538953	0.536579	B7	6869456	10337760	0.664501
B10	8705560	13962440	0.623498	B7	5107214	7723341	0.66127
B10	9889666	16455901	0.60098	B7	10805002	12582111	0.858759
B10	13182771	21994204	0.599375	B7	10437162	11755441	0.887858
B10	17066799	29995096	0.568986	B7	11960865	15271051	0.783238
B10	6243672	12612841	0.495025	B7	11746531	14945227	0.785972
B10	7565487	13788598	0.548677	B7	13727088	18022202	0.761677
B10	9277866	13082738	0.709169	B7	18773037	23473295	0.799761
B10	9064075	13541156	0.669372	B7	27320406	32230571	0.847655
B10	9135738	19797734	0.461454	B7	17662621	24748947	0.713672
B10	9513190	22766918	0.417851	B7	20844902	30419910	0.685239
B10	14581093	27633662	0.527657	B7	26809837	33475941	0.800869
B10	13063263	38703069	0.337525	B7	27997067	32518187	0.860966
B10	6358530	6997463	0.908691	B7	16596540	21577090	0.769174
B10	8106919	12226237	0.663076	B7	23587707	29545454	0.798353
B10	10432523	17791568	0.586375	B7	22100393	27215888	0.81204
B10	10271253	20513282	0.500712	B7	25352780	34438065	0.736185
B10	10489717	23514521	0.446095	B7	29069846	30620975	0.949344
B10	15347203	24510879	0.626138	B7	22269418	30787675	0.723322
B10	13344953	24697331	0.54034	B7	20263404	30146697	0.67216
B10	14867645	32779631	0.453564	B7	31811605	37413296	0.850275
B10	8411049	15369371	0.54726	B7	11746954	20731778	0.566616
B10	10257844	20237095	0.506883	B7	12115737	28977654	0.418106
B10	11822110	22057439	0.535969	B7	24471187	32012768	0.76442
B10	9663446	18162421	0.532057	B7	16564663	17228361	0.961476
B10	9732153	19713118	0.493689	B7	11975505	19377753	0.618003
B10	10099413	27487963	0.367412	B7	22541908	24149980	0.933413
B10	11044280	26096163	0.423215	B7	41697867	44740848	0.931987
B10	12171330	29183485	0.417062	B7	24993041	31044976	0.805059
B10	5095858	9608710	0.530337	B7	20241769	24579885	0.82351
B10	7521152	12545403	0.599515	B7	25082765	31935322	0.785424
B10	12504799	19625711	0.637164	B7	11551080	19730454	0.585444
B10	14544202	24219418	0.600518	B7	28385753	39257223	0.723071
B10	14758606	23916664	0.617085	B7	32364042	35731184	0.905765
B10	13468384	29275881	0.460051	B7	28492725	41508520	0.686431
B10	15919385	30258047	0.526121	B7	20792921	30349836	0.685108
B10	18413957	36807287	0.50028	B7	14794985	24235595	0.610465
C10	8707269	13834719	0.629378	B7	12334512	14368518	0.85844
C10	13523497	15945510	0.848107	B7	11127154	24898033	0.446909
C10	14131998	19826746	0.712774	B7	11148641	24501410	0.45502
C10	13879776	25169881	0.551444	B7	15056625	21016753	0.716411
C10	12945952	26699440	0.484877	B7	16467711	25629278	0.642535
C10	22427920	40763844	0.550191	B7	20296366	31645183	0.641373
C10	17160662	41293988	0.415573	B7	25513966	41041198	0.621667
C10	18657938	35706623	0.522534	B7	21449374	28340981	0.756832
C10	9933205	14151539	0.701917	C7	12325996	13963622	0.882722
C10	11632490	16474954	0.706071	C7	9025399	10661006	0.84658
C10	10668034	18694725	0.570644	C7	7699660	10108771	0.761681
C10	12039432	20422549	0.589517	C7	12100178	16650455	0.726718
C10	14023696	25411063	0.551874	C7	13435765	17807249	0.754511
C10	17637196	34063307	0.517777	C7	17099747	21370979	0.800139
C10	16462947	43998711	0.374169	C7	15548396	17286420	0.899457
C10	19897124	67771189	0.293593	C7	19178340	21922986	0.874805
C10	11290481	21847538	0.516785	C7	7177298	7943578	0.903535
C10	16136524	24300017	0.664054	C7	13425576	15382783	0.872766
C10	15911149	23761073	0.669631	C7	8587427	12069041	0.711525
C10	19308248	36498224	0.529019	C7	9908930	13428246	0.737917
C10	17024667	30570086	0.556906	C7	14762906	16416445	0.899275
C10	14838775	31301772	0.474055	C7	15028916	17701964	0.848997
C10	18170939	38842970	0.467805	C7	12128556	13852809	0.87553
C10	24955858	49523994	0.503914	C7	11757257	12034675	0.976948
C10	11782923	17006878	0.692833	C7	7611143	14159388	0.537533
C10	15213593	21679174	0.701761	C7	10834222	16706675	0.648497
C10	15570060	24743004	0.629271	C7	16134208	20184987	0.799317
C10	16182322	25333467	0.638772	C7	15264235	19833831	0.769606
C10	17456399	31039950	0.562385	C7	16186272	22931714	0.705847
C10	17250085	38415375	0.449041	C7	12205128	14984965	0.814492
C10	18303285	44288505	0.413274	C7	12609199	15606529	0.807944
C10	25651142	66674690	0.384721	C7	21950441	25434840	0.863007
C10	8104755	13697059	0.591715	C7	6010108	6729627	0.893082
C10	13450849	20342788	0.66121	C7	8829915	11658542	0.757377
C10	15222627	22513216	0.676164	C7	7784147	8539094	0.911589
C10	15686678	28692258	0.546722	C7	10121668	13650773	0.741472
C10	17806910	31083665	0.57287	C7	10224459	13482593	0.758345
C10	17787203	38244302	0.465094	C7	10753777	14426840	0.745401
C10	22225197	49365852	0.450214	C7	9514079	16208353	0.586986
C10	24839353	60307797	0.411876	C7	16553145	23651348	0.699882
C10	10014020	14838705	0.674858	C7	6257929	8325673	0.751642
C10	16345389	22795352	0.717049	C7	7616642	11895220	0.640311
C10	16916649	27029673	0.625855	C7	5685779	11071685	0.513542
C10	18794805	28041385	0.670252	C7	13973588	16532975	0.845195
C10	22741191	37795072	0.601697	C7	11039095	13505306	0.817389
C10	23662799	55837864	0.423777	C7	12129581	18206408	0.666226
C10	26846352	67213548	0.399419	C7	20059223	23452089	0.855328
C10	27668910	77328386	0.357811	C7	20030389	23908885	0.83778
D10	9177455	13831738	0.663507	C7	5657922	6231756	0.907918
D10	11695335	17002386	0.687864	C7	6999852	8190545	0.854626
D10	14271631	23904646	0.597023	C7	9531690	10601826	0.899061
D10	16558747	27957944	0.592273	C7	6801046	10952828	0.62094
D10	18790210	31441962	0.597616	C7	3106127	8500309	0.365413
D10	20637854	42994111	0.480016	C7	9174817	11492306	0.798344
D10	24534309	54828091	0.447477	C7	9640174	14356776	0.671472
D10	22005826	61224415	0.359429	C7	13936788	16075718	0.866947
D10	9402317	15089836	0.623089	D7	1969350	4145156	0.475097
D10	10415709	18142096	0.574118	D7	5656663	6237055	0.906945
D10	12440999	23530430	0.52872	D7	5541247	5898248	0.939473
D10	14400306	29644117	0.485773	D7	4552182	6215080	0.732441
D10	14637857	34486751	0.424449	D7	4155382	7830314	0.530679
D10	21982237	48177539	0.456276	D7	9793591	11651874	0.840516
D10	25307427	69531000	0.363973	D7	15589132	19433737	0.802169
D10	28939625	90671116	0.319171	D7	10714672	15827678	0.676958
D10	13494000	22297289	0.605186	D7	13115181	19067426	0.687832
D10	17524170	28481782	0.615276	D7	15510662	20611754	0.752515
D10	18947965	28420356	0.666704	D7	9625978	16602013	0.579808
D10	16323344	32962824	0.495205	D7	9194209	13808931	0.665816
D10	18576394	39457790	0.470792	D7	9002440	10455749	0.861004
D10	22171171	43910565	0.504917	D7	6376745	9961523	0.640138
D10	27172190	55918560	0.485924	D7	14001875	20776425	0.673931
D10	26057309	66371353	0.392599	D7	7536954	11681734	0.645191
D10	5439407	8799826	0.618127	D7	5501705	6566755	0.837812
D10	5020122	11240082	0.446627	D7	8924674	13284507	0.671811
D10	9355354	16058809	0.582568	D7	9467565	15305615	0.618568
D10	9798046	16544840	0.592212	D7	16623594	19176921	0.866854
D10	12947393	22555180	0.574032	D7	8671336	12203391	0.710568
D10	19155949	33174366	0.577432	D7	7733635	12675033	0.610147
D10	24643486	57718943	0.426957	D7	9828255	15989056	0.614686
D10	33827473	96914832	0.349043	D7	18860785	23169536	0.814034
D10	14363544	21084252	0.681245	D7	4555995	8337880	0.546421
D10	17972602	23932501	0.75097	D7	6034671	12953553	0.46587
D10	16617563	23086447	0.719797	D7	9769292	13773302	0.709292
D10	18878210	27098279	0.696657	D7	14213175	15497217	0.917144
D10	21004764	38076943	0.55164	D7	11779180	14544733	0.809859
D10	23719287	47030054	0.504343	D7	9095736	20913106	0.43493
D10	29564845	68348945	0.432557	D7	17140757	24395036	0.702633
D10	36937803	97285403	0.379685	D7	15214276	18304085	0.831196
D10	11004464	15685986	0.701547	D7	9909832	16309157	0.607624
D10	14824615	23633538	0.62727	D7	11903647	14647015	0.812701
D10	17168997	27069246	0.634262	D7	14007357	19965387	0.701582
D10	13552705	27558052	0.491787	D7	5114932	9607477	0.532391
D10	15634040	27798842	0.562399	D7	10764724	13876522	0.775751
D10	12159312	35342233	0.344045	D7	15681607	19257679	0.814304
D10	14699537	44484461	0.330442	D7	8954592	11570038	0.773947
D10	19685288	62925279	0.312836	D7	13125300	15900993	0.825439
E10	22321249	37797322	0.590551	D7	5097335	5660806	0.900461
E10	28599931	51508088	0.555251	D7	7294202	8214523	0.887964
E10	32576289	56036502	0.581341	D7	2476481	4060911	0.609834
E10	29592855	58743226	0.503766	D7	4170829	4645724	0.897778
E10	30310524	57539496	0.526778	D7	6936143	8450283	0.820818
E10	33502085	72224468	0.463861	D7	6724938	10437880	0.644282
E10	46243118	101876568	0.453913	D7	7723330	11132354	0.693773
E10	51784186	118975383	0.435251	D7	8372656	12185787	0.687084
E10	26561102	45759000	0.580456	E7	1521697	7250033	0.209888
E10	24275650	47089551	0.515521	E7	6410502	11069514	0.579113
E10	32550144	65725199	0.495246	E7	10371721	11769124	0.881265
E10	37030664	74960146	0.494005	E7	8810004	10888052	0.809144
E10	31242925	73925310	0.422628	E7	11321452	15889300	0.712521
E10	25612426	59259667	0.432207	E7	9290718	11847341	0.784203
E10	25836058	61972809	0.416893	E7	11556080	13663067	0.84579
E10	25992665	67821088	0.383253	E7	9903927	13315722	0.743777
E10	6611807	9760367	0.677414	E7	5003192	7197607	0.695119
E10	12888782	15863147	0.812498	E7	4651712	6320197	0.736007
E10	19189555	28326617	0.677439	E7	9723569	14523035	0.669527
E10	22859373	40856450	0.559505	E7	11001251	15382466	0.715181
E10	17214367	47773955	0.36033	E7	14544620	16807375	0.865371
E10	19410422	55130744	0.35208	E7	20428027	22965935	0.889493
E10	29751583	71276659	0.41741	E7	16745269	19494146	0.85899
E10	32625282	87944394	0.370976	E7	14345832	16726886	0.857651
E10	7962474	12572998	0.6333	E7	4571704	9463591	0.483083
E10	10403711	17019897	0.611268	E7	6619462	9428481	0.702071
E10	15713261	20802255	0.755363	E7	13250730	16693072	0.793786
E10	25472531	34953279	0.728759	E7	13351599	17219565	0.775374
E10	25524845	53054163	0.481109	E7	7787038	8083333	0.963345
E10	22465004	76542551	0.293497	E7	13810133	14192568	0.973054
E10	33106985	80353338	0.412018	E7	11056213	13350680	0.828139
E10	40479764	95822239	0.422446	E7	7638409	9464724	0.80704
E10	11269347	14135573	0.797233	E7	4635528	6638851	0.698243
E10	11170491	15743949	0.70951	E7	5239135	8025295	0.652828
E10	12062555	18043132	0.66854	E7	8507102	10894855	0.780837
E10	17159949	27217211	0.630482	E7	4371165	6388544	0.684219
E10	22300928	36221851	0.615676	E7	6628855	8544152	0.775835
E10	23734282	44851128	0.529179	E7	4906444	8673226	0.5657
E10	40405944	67907209	0.595017	E7	8092887	12059942	0.671055
E10	37952174	87121953	0.435621	E7	9016496	11624379	0.775654
E10	5430075	15945576	0.340538	E7	7625352	9659608	0.789406
E10	8101685	25336040	0.319769	E7	6606397	10154983	0.650557
E10	10806099	20160192	0.536012	E7	4008914	7904545	0.507166
E10	11295026	23469394	0.481266	E7	6524731	9675415	0.674362
E10	13241519	32986598	0.401421	E7	3883570	6394821	0.607299
E10	17064871	47018563	0.362939	E7	4376296	5084581	0.860699
E10	15132655	68062919	0.222333	E7	8043097	9491438	0.847406
E10	30930905	110035513	0.281099	E7	5874450	8013424	0.733076
F10	16139302	25706803	0.627822	E7	3375745	6334200	0.532939
F10	18329436	27923029	0.656427	E7	6612705	8867001	0.745766
F10	19671465	32781518	0.600078	E7	7291917	9722797	0.749981
F10	30778116	47784456	0.644103	E7	7016126	11933638	0.587929
F10	26535191	57535098	0.4612	E7	7202524	12528477	0.574892
F10	32048712	59187468	0.541478	E7	6757339	11976312	0.564225
F10	26806920	56319148	0.475982	E7	12889075	19138914	0.673449
F10	27147494	65205469	0.416338	E7	16061814	22944112	0.700041
F10	18860707	21859596	0.862811	F7	9965429	11190091	0.890558
F10	18919520	24396904	0.775489	F7	11631222	14646830	0.794112
F10	19964326	30610314	0.652209	F7	13254757	17758132	0.746405
F10	17225413	35089989	0.490893	F7	7313856	11203874	0.652797
F10	20668096	45382214	0.455423	F7	13298333	16809984	0.791097
F10	21606890	60335866	0.35811	F7	5765982	12039462	0.478924
F10	25675418	65100961	0.394394	F7	15033199	17636967	0.852369
F10	28404986	74489940	0.381326	F7	17134975	24437680	0.70117
F10	24154583	33869677	0.713162	F7	7090351	10834518	0.654422
F10	19476547	29949831	0.650306	F7	9481979	13015685	0.728504
F10	29958133	44780543	0.668999	F7	8180381	11184292	0.731417
F10	20316678	55789519	0.364167	F7	11806238	16269795	0.725654
F10	21262780	47854631	0.44432	F7	11323878	16222857	0.69802
F10	21659349	57459092	0.376953	F7	9503121	17647611	0.538493
F10	22855289	69465376	0.329017	F7	18201487	22113195	0.823105
F10	25530814	87521233	0.29171	F7	15929909	20022969	0.795582
F10	18014577	28166351	0.639578	F7	11151751	17429630	0.639816
F10	20536890	34136436	0.601612	F7	14852764	19831952	0.748931
F10	18034301	38623422	0.466927	F7	12380911	19101163	0.648176
F10	18713385	41562339	0.450249	F7	8220265	13401826	0.613369
F10	18668932	53226245	0.350747	F7	17457386	19621941	0.889687
F10	24393501	64767737	0.37663	F7	12798949	16868683	0.75874
F10	24532048	79221573	0.309664	F7	18689813	22218136	0.841196
F10	30247915	97975202	0.30873	F7	19755868	22414719	0.881379
F10	7694073	15117349	0.508956	F7	11320068	13382393	0.845893
F10	10252887	18501527	0.554164	F7	11592625	13827459	0.838377
F10	11512913	19455717	0.59175	F7	10245794	10756907	0.952485
F10	16694425	33633461	0.496364	F7	6461156	6522042	0.990665
F10	16881431	40093626	0.42105	F7	5743495	8200738	0.700363
F10	21477932	48658139	0.441405	F7	8565191	11575765	0.739924
F10	20108757	61107850	0.32907	F7	6207344	6571946	0.944521
F10	20469328	71225829	0.287386	F7	11590505	12183529	0.951326
F10	11613628	16603983	0.699448	F7	6396442	8033231	0.796248
F10	16034829	23021723	0.696509	F7	12832894	14628945	0.877226
F10	15991606	21933645	0.72909	F7	7801025	10063739	0.775162
F10	12568191	43483185	0.289036	F7	13817469	16415099	0.841754
F10	15230003	46374286	0.328415	F7	14957036	16325559	0.916173
F10	16880643	58111783	0.290486	F7	8200683	8660175	0.946942
F10	18349914	76297084	0.240506	F7	7503585	7950901	0.94374
F10	17878921	85866099	0.208219	F7	9028896	11082604	0.814691
G10	17511973	27013454	0.648269	F7	11441920	12025184	0.951496
G10	22824363	46585973	0.489941	F7	8552838	8590137	0.995658
G10	25936050	53699845	0.482982	F7	8675096	12228890	0.709394
G10	23846240	51015847	0.467428	F7	2627253	8845582	0.297013
G10	21729738	57157893	0.38017	F7	8011532	12959768	0.618185
G10	26153424	69097719	0.378499	F7	11377998	13095076	0.868876
G10	22801737	93541409	0.243761	F7	9988773	13098262	0.762603
G10	28129664	120293253	0.233842	F7	17478565	22095064	0.791062
G10	33452480	55742648	0.600124	G7	7506129	10243987	0.732735
G10	42151782	77455381	0.544207	G7	2759381	6086750	0.453342
G10	45108456	89158099	0.505938	G7	5186109	8667900	0.598312
G10	51391546	100888750	0.509388	G7	5788187	8920944	0.648831
G10	44391033	101982130	0.435282	G7	5366526	6669671	0.804616
G10	43626029	107811541	0.404651	G7	8526733	10205256	0.835524
G10	40779332	128544586	0.317239	G7	10956896	11659174	0.939766
G10	44665886	147516307	0.302786	G7	3009763	3805644	0.790868
G10	11737052	15319406	0.766156	G7	2318466	2615114	0.886564
G10	20873329	28239410	0.739156	G7	1483033	1949690	0.760651
G10	30256241	40888051	0.739978	G7	3148476	4276899	0.736159
G10	33088158	50141562	0.659895	G7	4320962	4585715	0.942266
G10	45251537	65363661	0.692304	G7	6616926	7518666	0.880066
G10	38674187	75731430	0.510676	G7	4201085	4600399	0.9132
G10	44489593	110317333	0.403287	G7	4542167	6131152	0.740834
G10	49978440	158119591	0.31608	G7	5059013	6671216	0.758334
G10	6831501	14800170	0.461583	G7	1877827	2046636	0.917519
G10	16431527	28342084	0.579757	G7	2966238	3819862	0.77653
G10	22058559	38533770	0.572447	G7	6405413	8371489	0.765146
G10	23429171	49933085	0.469211	G7	6065962	8741825	0.693901
G10	28329610	70382127	0.402511	G7	9631664	11278228	0.854005
G10	26292866	80899716	0.325006	G7	5128875	5878575	0.872469
G10	32939333	101008106	0.326106	G7	5820027	6422575	0.906183
G10	41633306	141692737	0.293828	G7	7531457	7835247	0.961228
G10	21097447	32612405	0.646915	G7	2964037	4941717	0.599799
G10	30040082	59276373	0.50678	G7	5121707	8690212	0.589365
G10	48252015	72948249	0.661455	G7	7210960	7628746	0.945235
G10	43549634	74272632	0.586348	G7	4906336	5369933	0.913668
G10	32933842	72789707	0.452452	G7	4621732	6425549	0.719274
G10	39112115	110827894	0.352909	G7	3347764	5754010	0.581814
G10	40486734	202911940	0.199529	G7	4502814	8454651	0.532584
G10	59351465	282339417	0.210213	G7	6892427	12436786	0.554197
G10	28862225	41510855	0.695293	G7	1917372	2559718	0.749056
G10	30914650	52266648	0.591479	G7	1391207	3158309	0.440491
G10	31276655	61892476	0.505339	G7	3149282	4707411	0.669005
G10	28975198	80336874	0.360671	G7	5100608	7096873	0.718712
G10	34283891	94446161	0.362999	G7	3689502	6750730	0.546534
G10	33878252	102976011	0.328992	G7	5098023	9709809	0.525038
G10	32448941	117676699	0.275747	G7	8446667	12356227	0.683596
G10	36287851	188136385	0.192881	G7	6754416	9607868	0.703009
				G7	2827248	4295783	0.658145
				G7	3207718	5901605	0.543533
				G7	4838276	5706432	0.847864
				G7	5980168	7766236	0.770021
				G7	7671603	9103209	0.842736
				G7	8811887	10334650	0.852655
				G7	6764844	9764740	0.692783
				G7	8857384	11779194	0.751952

## Sheet: ED8A
rep1					rep2					all SM
endo1					endo1						rt	OM	ilv		sm - sphingomyelin
	rt	om	ilv			rt	om	ilv		mean Tf	1.34425	0.75452	0.935088		rt - recycling tubule
tf	1.07547	0.874869	0.625228		tf	1.52112	0.804034	1.11957		mean SM	0.646871	1.06101	1.27229		om - boundary membrane
lipid	0.577228	1.2609	1.2012		lipid	0.52805	1.108	1.21332		mean ldl	0.387097	1.00977	1.77518		ilv - intraluminal vesicle
ldl	0.202551	1.64165	1.43699		ldl	0.222103	0.958521	2.36775		sd Tf	0.423839	0.27955	0.456726		tf - transferrin signal
max	2.34029	2.80366	4.6291		max	4.72459	1.54249	7.14084		sd SM	0.268183	0.176642	0.317204		lipid - lipid signal
										sd ldl	0.258476	0.233782	0.394752		ldl - LDL signal
endo2					endo2					sem Tf	0.0883766	0.0582902	0.0952339		max - maximum possible signal
	rt	om	ilv			rt	om	ilv		sem SM	0.0559201	0.0368325	0.0661416		endo - endosome ID
tf	1.53928	0.658906	0.798794		tf	1.26889	0.503587	1.39849		sem ldl	0.053896	0.0487469	0.0823116
lipid	0.989765	0.960066	1.05667		lipid	0.700647	1.04774	1.08383
ldl	0.0825015	1.14708	2.1578		ldl	0.721893	0.697588	1.471
max	2.93896	2.20052	4.87075		max	5.30787	2.11624	2.94928
endo3					endo3
	rt	om	ilv			rt	om	ilv
tf	1.09215	0.728396	1.58777		tf	2.1815	0.619054	0.331104
lipid	0.620622	1.09886	1.248		lipid	0.821292	0.91122	1.37144
ldl	0.313177	1.20881	1.37088		ldl	0.586415	0.802062	1.84852
max	3.70815	1.89242	4.95295		max	3.46603	2.15816	4.03017
endo4					endo5
	rt	om	ilv			rt	om	ilv
tf	1.06103	0.958524	1.07021		tf	1.77281	0.756804	0.31791
lipid	0.391521	1.21595	0.843699		lipid	0.752367	1.10947	1.00466
ldl	0.480145	1.03724	1.44288		ldl	0.308963	1.19776	1.57565
max	5.26347	1.53875	6.24479		max	3.51237	1.72407	7.39266
endo5					endo6
	rt	om	ilv			rt	om	ilv
tf	1.28626	0.972892	0.940098		tf	1.28519	0.979927	0.512863
lipid	0.361506	0.960731	1.32716		lipid	0.456152	1.46369	0.831807
ldl	0.359163	0.995256	1.26108		ldl	0.962975	0.689288	1.47209
max	8.48189	1.71781	3.33373		max	2.86752	2.1658	5.27582
endo6					endo7
	rt	om	ilv			rt	om	ilv
tf	1.2738	0.680994	0.994562		tf	0.894215	0.858372	1.4535
lipid	0.7342	1.18461	1.07578		lipid	0.220095	1.12454	2.42334
ldl	0.329764	0.660535	2.21832		ldl	0.0932368	1.0014	2.92945
max	2.7167	2.64201	3.94622		max	2.37487	2.60186	5.13919
endo7					endo8
	rt	om	ilv			rt	om	ilv
tf	0.667816	1.54115	0.524203		tf	1.06053	0.783954	1.12561
lipid	0.820247	1.02179	1.13442		lipid	0.447032	1.23624	1.43095
ldl	0.475436	0.979294	1.51417		ldl	0.385821	1.07612	1.7387
max	3.64961	2.33005	3.36901		max	2.74147	2.57501	4.05046
endo8					endo9
	rt	om	ilv			rt	om	ilv
tf	1.57486	0.522396	0.662135		tf	0.289484	1.26603	1.09983
lipid	0.641935	0.855526	1.59062		lipid	0.0265501	1.0739	1.5402
ldl	0.536923	0.914674	1.7847		ldl	0.0610191	1.073	1.5043
max	2.84325	2.434	4.21152		max	4.11305	2.12801	3.48494
endo9					endo10
	rt	om	ilv			rt	om	ilv
tf	1.71621	0.194654	0.381056		tf	1.44115	0.84476	0.910989
lipid	0.917186	0.897486	1.30697		lipid	0.623391	1.00195	1.21188
ldl	0.48391	1.22165	1.72492		ldl	0	0.757906	2.09207
max	2.11031	2.816	5.8472		max	5.21534	1.79111	4.0009
endo10					endo11
	rt	om	ilv			rt	om	ilv
tf	1.22886	0.529862	2.03474		tf	2.00724	0.533431	0.812048
lipid	0.868847	0.931672	1.3361		lipid	0.686932	1.06491	1.37087
ldl	0.797788	0.785302	2.07195		ldl	0	1.33018	1.70548
max	3.16878	1.778	8.19735		max	3.4584	1.76745	6.89364
endo11
	rt	om	ilv
tf	1.36405	0.517214	1.52912
lipid	0.589887	1.24057	1.30551
ldl	0.288576	1.20924	1.92248
max	2.50053	2.16724	7.21145
endo12
	rt	om	ilv
tf	1.48409	0.581521	0.968677
lipid	0.808212	1.06066	1.03289
ldl	0.57155	0.968745	1.3808
max	3.31169	2.63904	3.13368
endo13
	rt	om	ilv
tf	1.83184	0.642641	0.308523
lipid	1.29436	0.572812	1.32142
ldl	0.63933	0.871396	1.83709
max	2.76182	2.388	4.5629

## Sheet: ED8B
resin_type	signal density	membrane compartment	fluorescent signal type
HM20	0.577228	rt	lipid
HM20	1.2609	om	lipid		rt - recycling tubule
HM20	1.2012	ilv	lipid		om - boundary membrane
HM20	0.989765	rt	lipid		ilv - intraluminal vesicle
HM20	0.960066	om	lipid		tf - transferrin signal
HM20	1.05667	ilv	lipid		lipid - lipid signal
HM20	0.620622	rt	lipid		ldl - LDL signal
HM20	1.09886	om	lipid
HM20	1.248	ilv	lipid
HM20	0.391521	rt	lipid
HM20	1.21595	om	lipid
HM20	0.843699	ilv	lipid
HM20	0.361506	rt	lipid
HM20	0.960731	om	lipid
HM20	1.32716	ilv	lipid
HM20	0.7342	rt	lipid
HM20	1.18461	om	lipid
HM20	1.07578	ilv	lipid
HM20	0.820247	rt	lipid
HM20	1.02179	om	lipid
HM20	1.13442	ilv	lipid
HM20	0.641935	rt	lipid
HM20	0.855526	om	lipid
HM20	1.59062	ilv	lipid
HM20	0.917186	rt	lipid
HM20	0.897486	om	lipid
HM20	1.30697	ilv	lipid
HM20	0.868847	rt	lipid
HM20	0.931672	om	lipid
HM20	1.3361	ilv	lipid
HM20	0.589887	rt	lipid
HM20	1.24057	om	lipid
HM20	1.30551	ilv	lipid
HM20	0.808212	rt	lipid
HM20	1.06066	om	lipid
HM20	1.03289	ilv	lipid
HM20	1.29436	rt	lipid
HM20	0.572812	om	lipid
HM20	1.32142	ilv	lipid
HM20	0.52805	rt	lipid
HM20	1.108	om	lipid
HM20	1.21332	ilv	lipid
HM20	0.700647	rt	lipid
HM20	1.04774	om	lipid
HM20	1.08383	ilv	lipid
HM20	0.821292	rt	lipid
HM20	0.91122	om	lipid
HM20	1.37144	ilv	lipid
HM20	0.752367	rt	lipid
HM20	1.10947	om	lipid
HM20	1.00466	ilv	lipid
HM20	0.456152	rt	lipid
HM20	1.46369	om	lipid
HM20	0.831807	ilv	lipid
HM20	0.220095	rt	lipid
HM20	1.12454	om	lipid
HM20	2.42334	ilv	lipid
HM20	0.447032	rt	lipid
HM20	1.23624	om	lipid
HM20	1.43095	ilv	lipid
HM20	0.0265501	rt	lipid
HM20	1.0739	om	lipid
HM20	1.5402	ilv	lipid
HM20	0.623391	rt	lipid
HM20	1.00195	om	lipid
HM20	1.21188	ilv	lipid
HM20	0.686932	rt	lipid
HM20	1.06491	om	lipid
HM20	1.37087	ilv	lipid
HM20	1.07547	rt	tf
HM20	0.874869	om	tf
HM20	0.625228	ilv	tf
HM20	1.53928	rt	tf
HM20	0.658906	om	tf
HM20	0.798794	ilv	tf
HM20	1.09215	rt	tf
HM20	0.728396	om	tf
HM20	1.58777	ilv	tf
HM20	1.06103	rt	tf
HM20	0.958524	om	tf
HM20	1.07021	ilv	tf
HM20	1.28626	rt	tf
HM20	0.972892	om	tf
HM20	0.940098	ilv	tf
HM20	1.2738	rt	tf
HM20	0.680994	om	tf
HM20	0.994562	ilv	tf
HM20	0.667816	rt	tf
HM20	1.54115	om	tf
HM20	0.524203	ilv	tf
HM20	1.57486	rt	tf
HM20	0.522396	om	tf
HM20	0.662135	ilv	tf
HM20	1.71621	rt	tf
HM20	0.194654	om	tf
HM20	0.381056	ilv	tf
HM20	1.22886	rt	tf
HM20	0.529862	om	tf
HM20	2.03474	ilv	tf
HM20	1.36405	rt	tf
HM20	0.517214	om	tf
HM20	1.52912	ilv	tf
HM20	1.48409	rt	tf
HM20	0.581521	om	tf
HM20	0.968677	ilv	tf
HM20	1.83184	rt	tf
HM20	0.642641	om	tf
HM20	0.308523	ilv	tf
HM20	2.00724	rt	tf
HM20	0.533431	om	tf
HM20	0.812048	ilv	tf
HM20	1.44115	rt	tf
HM20	0.84476	om	tf
HM20	0.910989	ilv	tf
HM20	0.289484	rt	tf
HM20	1.26603	om	tf
HM20	1.09983	ilv	tf
HM20	1.06053	rt	tf
HM20	0.783954	om	tf
HM20	1.12561	ilv	tf
HM20	1.52112	rt	tf
HM20	0.804034	om	tf
HM20	1.11957	ilv	tf
HM20	1.26889	rt	tf
HM20	0.503587	om	tf
HM20	1.39849	ilv	tf
HM20	2.1815	rt	tf
HM20	0.619054	om	tf
HM20	0.331104	ilv	tf
HM20	1.77281	rt	tf
HM20	0.756804	om	tf
HM20	0.31791	ilv	tf
HM20	1.28519	rt	tf
HM20	0.979927	om	tf
HM20	0.512863	ilv	tf
HM20	0.894215	rt	tf
HM20	0.858372	om	tf
HM20	1.4535	ilv	tf
HM20	0.202551	rt	ldl
HM20	1.64165	om	ldl
HM20	1.43699	ilv	ldl
HM20	0.0825015	rt	ldl
HM20	1.14708	om	ldl
HM20	2.1578	ilv	ldl
HM20	0.313177	rt	ldl
HM20	1.20881	om	ldl
HM20	1.37088	ilv	ldl
HM20	0.480145	rt	ldl
HM20	1.03724	om	ldl
HM20	1.44288	ilv	ldl
HM20	0.359163	rt	ldl
HM20	0.995256	om	ldl
HM20	1.26108	ilv	ldl
HM20	0.329764	rt	ldl
HM20	0.660535	om	ldl
HM20	2.21832	ilv	ldl
HM20	0.475436	rt	ldl
HM20	0.979294	om	ldl
HM20	1.51417	ilv	ldl
HM20	0.536923	rt	ldl
HM20	0.914674	om	ldl
HM20	1.7847	ilv	ldl
HM20	0.48391	rt	ldl
HM20	1.22165	om	ldl
HM20	1.72492	ilv	ldl
HM20	0.797788	rt	ldl
HM20	0.785302	om	ldl
HM20	2.07195	ilv	ldl
HM20	0.288576	rt	ldl
HM20	1.20924	om	ldl
HM20	1.92248	ilv	ldl
HM20	0.57155	rt	ldl
HM20	0.968745	om	ldl
HM20	1.3808	ilv	ldl
HM20	0.63933	rt	ldl
HM20	0.871396	om	ldl
HM20	1.83709	ilv	ldl
HM20	0	rt	ldl
HM20	1.33018	om	ldl
HM20	1.70548	ilv	ldl
HM20	0	rt	ldl
HM20	0.757906	om	ldl
HM20	2.09207	ilv	ldl
HM20	0.0610191	rt	ldl
HM20	1.073	om	ldl
HM20	1.5043	ilv	ldl
HM20	0.222103	rt	ldl
HM20	0.958521	om	ldl
HM20	2.36775	ilv	ldl
HM20	0.721893	rt	ldl
HM20	0.697588	om	ldl
HM20	1.471	ilv	ldl
HM20	0.586415	rt	ldl
HM20	0.802062	om	ldl
HM20	1.84852	ilv	ldl
HM20	0.308963	rt	ldl
HM20	1.19776	om	ldl
HM20	1.57565	ilv	ldl
HM20	0.962975	rt	ldl
HM20	0.689288	om	ldl
HM20	1.47209	ilv	ldl
HM20	0.0932368	rt	ldl
HM20	1.0014	om	ldl
HM20	2.92945	ilv	ldl
HM20	0.385821	rt	ldl
HM20	1.07612	om	ldl
HM20	1.7387	ilv	ldl
K11M	1.09931	rt	lipid
K11M	0.64023	om	lipid
K11M	2.80466	ilv	lipid
K11M	0.86637	rt	lipid
K11M	1.0174	om	lipid
K11M	1.0915	ilv	lipid
K11M	0.13017	rt	lipid
K11M	0.71889	om	lipid
K11M	5.49224	ilv	lipid
K11M	0.15256	rt	lipid
K11M	0.79165	om	lipid
K11M	4.6199	ilv	lipid
K11M	1.08771	rt	lipid
K11M	0.41599	om	lipid
K11M	4.11297	ilv	lipid
K11M	0.08405	rt	lipid
K11M	0.56888	om	lipid
K11M	4.84265	ilv	lipid
K11M	0.549627	rt	lipid
K11M	0.971347	om	lipid
K11M	1.76689	ilv	lipid
K11M	0.259645	rt	lipid
K11M	0.909323	om	lipid
K11M	3.01779	ilv	lipid
K11M	0.734429	rt	lipid
K11M	0.644023	om	lipid
K11M	4.9329	ilv	lipid
K11M	0.23785	rt	lipid
K11M	1.35956	om	lipid
K11M	1.99727	ilv	lipid
K11M	0.223549	rt	lipid
K11M	1.2592	om	lipid
K11M	1.73958	ilv	lipid
K11M	0.28726	rt	lipid
K11M	1.01492	om	lipid
K11M	3.5231	ilv	lipid
K11M	0.593261	rt	lipid
K11M	1.18762	om	lipid
K11M	7.3796	ilv	lipid
K11M	3.57085	rt	tf
K11M	0.57477	om	tf
K11M	0.71574	ilv	tf
K11M	1.57507	rt	tf
K11M	0.69163	om	tf
K11M	0.9843	ilv	tf
K11M	1.83072	rt	tf
K11M	0.27346	om	tf
K11M	1.1403	ilv	tf
K11M	2.50591	rt	tf
K11M	0.222	om	tf
K11M	0	ilv	tf
K11M	3.57932	rt	tf
K11M	0.35349	om	tf
K11M	0	ilv	tf
K11M	1.76753	rt	tf
K11M	0.92462	om	tf
K11M	0	ilv	tf
K11M	2.55171	rt	tf
K11M	0.402086	om	tf
K11M	0.184485	ilv	tf
K11M	1.7104	rt	tf
K11M	0.384081	om	tf
K11M	1.57612	ilv	tf
K11M	2.10298	rt	tf
K11M	0.443236	om	tf
K11M	0.74436	ilv	tf
K11M	1.04908	rt	tf
K11M	0.868875	om	tf
K11M	1.91269	ilv	tf
K11M	1.44695	rt	tf
K11M	0.808163	om	tf
K11M	0.729293	ilv	tf
K11M	2.25621	rt	tf
K11M	0.074801	om	tf
K11M	0.140142	ilv	tf
K11M	0.970391	rt	tf
K11M	0.575896	om	tf
K11M	3.74687	ilv	tf
K11M	0.08752	rt	ldl
K11M	0.7559	om	ldl
K11M	3.18985	ilv	ldl
K11M	0.03081	rt	ldl
K11M	0.42582	om	ldl
K11M	4.57721	ilv	ldl
K11M	0.18092	rt	ldl
K11M	0.73261	om	ldl
K11M	5.27389	ilv	ldl
K11M	0.08107	rt	ldl
K11M	0.68961	om	ldl
K11M	5.31672	ilv	ldl
K11M	0.07075	rt	ldl
K11M	0.38536	om	ldl
K11M	6.10715	ilv	ldl
K11M	0.06538	rt	ldl
K11M	0.71156	om	ldl
K11M	4.14706	ilv	ldl
K11M	0	rt	ldl
K11M	1.21256	om	ldl
K11M	1.97858	ilv	ldl
K11M	0.13717	rt	ldl
K11M	0.901177	om	ldl
K11M	3.32709	ilv	ldl
K11M	0.010506	rt	ldl
K11M	0.662819	om	ldl
K11M	7.8391	ilv	ldl
K11M	0	rt	ldl
K11M	0.686609	om	ldl
K11M	9.41251	ilv	ldl
K11M	0.04743	rt	ldl
K11M	1.0039	om	ldl
K11M	3.0494	ilv	ldl
K11M	0.016998	rt	ldl
K11M	0.944435	om	ldl
K11M	4.78368	ilv	ldl
K11M	0.017044	rt	ldl
K11M	1.62654	om	ldl
K11M	15.5147	ilv	ldl

## Sheet: ED9B
replicate	tf_enrichment	lipid_enrichment
rep1	1.9742	1.41461		lipid in this case is SM (sphingomyeline) and tf is transferrin
rep1	2.79458	1.89402
rep1	2.5051	1.61534
rep1	3.401	2.25507
rep1	3.06265	1.8824
rep1	2.36009	1.63001
rep2	3.54738	2.08477
rep2	2.25137	1.46402
rep2	2.40578	1.51027
rep2	3.01849	1.83383
rep2	3.62352	2.26449
rep2	3.14402	1.93126
rep3	1.91895	1.35121
rep3	2.4441	1.48011
rep3	2.40462	1.42791
rep3	3.33947	2.12935
rep3	2.67524	1.60312
rep3	3.03818	1.93137

## Sheet: Fig2C
HM20 results	FI 0 - 28 refer to the single lineprofiles of the 2 independent replicates																														K11M results	FI 0 - 28 refer to the single lineprofiles of the 2 independent replicates
	FI0	FI1	FI2	FI3	FI4	FI5	FI6	FI7	FI8	FI9	FI10	FI11	FI12	FI13	FI14	FI15	FI16	FI20	FI21	FI22	FI23	FI24	FI25	FI26	FI27	FI28	mean	std	distance			FI0	FI1	FI2	FI3	FI4	FI5	FI6	FI7	FI8	FI9	FI10	FI11	FI12	FI13	FI14	FI15	FI16	FI20
0	0	0	0	0	0	0	0	0	0	0	0	0	0	0	0	0	0	0	0	0	0	0	0	0	0	0	0	0	-1.365		0	0	0	0	0	0	0	0	0	0	0	0	0	0	0	0	0	0	0
1	0.0245778	0.0108923	0.0263938	0.0217186	0.024612	0.0290921	0.0270309	0.00966232	0.0222517	0.0148598	0.0043875	0.00815338	0.0150128	0.0222004	0.0287672	-0.00281152	0.0367889	0.00725479	0.029655	0.0211964	0.00678511	0.0254384	0.0132418	0.0224042	0.0131126	0.0161953	0.0184182	0.00928602	-1.3		1	0.0295675	0.0370279	0.0027383	0.0176722	0.010186	0.0244924	0.00592232	0.0882074	0.0289939	0.0249222	0.0144316	0.0345384	0.0230976	0.0600855	0.0344482	0.0570542	0.0157095	0.0306265
2	0.050738	0.0178565	0.0574066	0.030452	0.0262697	0.0658955	0.0346402	0.0327091	0.0598956	0.0276544	0.00258028	0.0244563	0.0239707	0.023835	0.06432	0.0217274	0.0525108	0.0280542	0.0464562	0.040498	0.020119	0.0630588	0.0241832	0.0343424	0.0425092	0.036264	0.0366309	0.0162314	-1.235		2	0.0635187	0.0696639	0.0117149	0.0534612	0.0244858	0.0501408	0.00582887	0.172917	0.0661149	0.0695979	0.0365277	0.0698901	0.0535277	0.13456	0.0705606	0.105617	0.05461	0.0407426
3	0.0904738	0.044893	0.076952	0.0522063	0.0517031	0.101593	0.0565857	0.0483872	0.0778836	0.0382451	0.0274485	0.0399148	0.054943	0.00108466	0.0695153	0.0330845	0.0858342	0.0547385	0.0655395	0.0676099	0.0333187	0.0758406	0.045492	0.0707501	0.0696825	0.0631522	0.057572	0.0215201	-1.17		3	0.0826046	0.1175	0.0140443	0.0907188	0.0318581	0.0825566	0.022149	0.276877	0.117322	0.132902	0.0437016	0.127746	0.0999466	0.227814	0.114377	0.14837	0.086474	0.0609962
4	0.106722	0.0677378	0.130328	0.0921249	0.0780356	0.12655	0.0707836	0.0539734	0.101388	0.0515233	0.0424217	0.045841	0.0722544	0.0387147	0.0953689	0.0408908	0.109591	0.0714243	0.0828931	0.0949466	0.046749	0.10376	0.0659156	0.0928442	0.0941186	0.0836709	0.0792527	0.025771	-1.105		4	0.117842	0.155868	0.0388654	0.142527	0.0530159	0.126611	0.00914481	0.356136	0.141094	0.159763	0.0629528	0.171687	0.122485	0.3291	0.180618	0.176836	0.152071	0.0943425
5	0.142262	0.0950596	0.166703	0.133551	0.109004	0.15748	0.0910352	0.0971467	0.136311	0.0606835	0.0690628	0.0532817	0.10395	0.0686879	0.146223	0.0652584	0.126251	0.107368	0.11544	0.124957	0.0725189	0.146257	0.0720852	0.105011	0.138683	0.0908625	0.107505	0.0319987	-1.04		5	0.167044	0.185065	0.0326631	0.205162	0.0940086	0.159466	0.0402794	0.457302	0.185853	0.235396	0.102927	0.222799	0.14073	0.44214	0.252448	0.198006	0.224088	0.123331
6	0.17106	0.105221	0.188367	0.178907	0.116357	0.176322	0.0920523	0.120106	0.150265	0.0698865	0.0850598	0.0678416	0.128415	0.0877534	0.173313	0.0804647	0.140568	0.13635	0.148915	0.162014	0.0891518	0.173883	0.0885718	0.118673	0.176652	0.110451	0.128332	0.0379537	-0.975		6	0.205876	0.240596	0.0430791	0.265242	0.125283	0.193196	0.0516498	0.581258	0.232633	0.336054	0.132298	0.261393	0.165396	0.599534	0.345887	0.221198	0.324677	0.146579
7	0.209272	0.117587	0.263094	0.204726	0.144817	0.220946	0.127627	0.148315	0.178524	0.0920603	0.111062	0.0922281	0.178485	0.0997702	0.198051	0.101348	0.154912	0.146497	0.181933	0.204864	0.112925	0.195669	0.115785	0.146738	0.222897	0.141051	0.158122	0.0461326	-0.91		7	0.246853	0.299791	0.0557803	0.335663	0.156774	0.232846	0.0550523	0.671205	0.268804	0.436327	0.160799	0.29645	0.234307	0.867177	0.457643	0.257217	0.445258	0.195427
8	0.248294	0.159601	0.307364	0.221402	0.216837	0.270294	0.145112	0.188253	0.230841	0.124349	0.113237	0.0960318	0.229855	0.131094	0.251153	0.141065	0.172482	0.157476	0.212029	0.282574	0.131812	0.264584	0.126608	0.186631	0.243907	0.173579	0.193325	0.0576621	-0.845		8	0.320657	0.358787	0.0678881	0.414602	0.193208	0.27302	0.066807	0.748684	0.340158	0.595395	0.211808	0.343097	0.287648	1.22161	0.605714	0.305027	0.603773	0.217209
9	0.29483	0.225943	0.379014	0.28693	0.286249	0.326129	0.186815	0.24774	0.323633	0.166634	0.162458	0.108663	0.314132	0.161797	0.314821	0.156906	0.23415	0.212763	0.264005	0.357111	0.160871	0.350283	0.153552	0.269423	0.270162	0.20285	0.246841	0.0733363	-0.78		9	0.397422	0.443122	0.0868317	0.524482	0.221938	0.3348	0.10683	0.8354	0.389875	0.816054	0.284025	0.404037	0.334584	1.78507	0.820234	0.349031	0.781238	0.252133
10	0.398798	0.316776	0.456247	0.332648	0.354508	0.362983	0.225296	0.28199	0.43107	0.190319	0.19261	0.134912	0.421701	0.204454	0.415422	0.183145	0.365915	0.33121	0.296232	0.428331	0.207187	0.447629	0.177356	0.404695	0.300434	0.224763	0.311024	0.0976634	-0.715		10	0.519122	0.543613	0.127185	0.6416	0.251277	0.398061	0.146196	0.921067	0.479957	1.00184	0.334706	0.470283	0.392007	2.51067	1.09767	0.435949	1.02823	0.303866
11	0.530863	0.434851	0.587089	0.377889	0.389482	0.410483	0.254862	0.326851	0.581613	0.214243	0.232118	0.136152	0.511779	0.284633	0.537709	0.185462	0.547796	0.489794	0.328486	0.514856	0.237432	0.541799	0.19797	0.55257	0.335002	0.273901	0.385219	0.140033	-0.65		11	0.660027	0.67364	0.165886	0.800642	0.301453	0.503873	0.176645	1.04594	0.589869	1.18806	0.414925	0.531843	0.51544	3.50528	1.4218	0.532005	1.30756	0.374106
12	0.672415	0.526969	0.724611	0.381328	0.522488	0.475443	0.300772	0.40208	0.675147	0.247539	0.272891	0.186664	0.569935	0.364558	0.655279	0.244469	0.706549	0.619548	0.391838	0.594892	0.300078	0.6236	0.244832	0.64469	0.388671	0.333822	0.464273	0.167328	-0.585		12	0.83224	0.817549	0.203668	0.992961	0.352525	0.63116	0.19976	1.16351	0.715921	1.33432	0.512034	0.559364	0.694725	4.78099	1.80552	0.624815	1.65585	0.440058
13	0.724443	0.556996	0.97813	0.430481	0.857746	0.578905	0.379703	0.456904	0.685342	0.313935	0.302044	0.241526	0.615908	0.487565	0.718994	0.372733	0.782026	0.681799	0.456115	0.728125	0.391973	0.672892	0.316748	0.680958	0.448278	0.443874	0.550159	0.186586	-0.52		13	1.02883	0.993144	0.249185	1.26984	0.424977	0.787314	0.243719	1.32311	0.929464	1.52842	0.619921	0.637584	0.929325	6.39084	2.26551	0.764493	2.06986	0.533772
[truncated: 54 more rows]
[truncated: 29 more columns]

[truncated: 4 more sheets: Fig3_HM20, Fig3_comp, Fig3_K11M, Fig5BC]
